# Supplementary material for: Reconstructing the regulatory circuit of cell fate determination in yeast mating response
Source: PLoS Comput Biol. 2017 Jul 24;13(7):e1005671. doi: 10.1371/journal.pcbi.1005671 (PMC5546706; doi:10.1371/journal.pcbi.1005671)
Supplement: S1 Dataset — (XLSX) [file pcbi.1005671.s006.xlsx]

## Sheet: shmoo expression
ORF	YIL038C	YBR289W	YJL176C	YML099C	YMR238W	YNL280C	YCR017C	YGR014W	YJL080C	YFL004W	YJR143C	YDL128W	YER021W	YKL209C	YLR310C	YCL027W	YGL244W	YHR206W	YPL128C	YDL070W	YER088C	YDR477W	YDL080C	YHL027W	YIL128W	YGL197W	YOR290C	YDR081C	YNL236W	YOL051W	YOL089C	YNL068C	YLR451W	YNL216W	YJL056C	YJL168C	YKL222C	YDR335W	YNL279W	YPL192C	YGR152C	YER118C	YAR027W	YCR093W	YOR246C	YNL273W	YPR122W	YER003C	YOL082W
Gene	NOT3	SNF5	SWI3	ARG81	DFG5	ERG24	YCR017C	MSB2	SCP160	YFL004W	YJR143C	VCX1,HUM1,MNR1	RPN3,SUN2	STE6	CTN1	FUS1	RTF1,CSL3	SKN7,BRY1,POS9	TBF1,LPI16	BDF2	DOT6	SNF1,CAT1,CCR1,GLC2,HAF3	THI3,KID1	RIM101	MET18	MDS3	SNF2	PDC2	SIN4	GAL11	HAL9	FKH2	LEU3	RAP1	ZAP1	SET2	YKL222C	STE2	YNL279W	YPL192C	RSR1,BUD1	SSU81,SHO1	YAR027W	CDC39,NOT1,SMD6	YOR246C	TOF1	AXL1,STE22,FUS5	PMI40,PMI	YOL082W
cell number	21	36	39	26	43	51	46	79	32	50	39	25	48	73	82	43	49	123	29	45	20	17	20	33	23	31	74	65	19	43	30	14	59	21	53	13	21	86	82	101	27	50	107	95	14	23	21	45	17
-25min	65.081	44.6658	37.2076	34.7732	25.5276	39.7498	26.7609	47.0777	41.0056	37.6731	58.8035	220.205	164.518	43.493	56.3247	47.8601	93.8535	59.2395	70.1301	87.1301	69.3883	92.1034	38.9334	65.9057	37.0204	32.5834	33.8463	49.1451	41.5267	41.5018	31.1214	35.5629	40.2056	47.261	36.2989	45.2341	30.8432	68.3246	35.0015	7.44437	57.1266	97.5357	42.6888	73.1472	66.4928	41.4025	35.8212	27.9308	92.198
-20min	61.3766	41.9047	40.8203	37.3216	24.7717	45.0134	28.784	48.3533	45.3824	38.1141	61.1316	228.257	157.847	38.2679	62.9225	55.8027	100.967	59.8929	70.128	80.8003	70.8563	93.2889	38.8537	65.7978	33.4159	36.6847	30.3423	50.9241	40.0987	40.8144	26.8577	26.3512	42.1198	47.105	37.8556	49.5498	29.0025	71.9451	37.1051	7.72176	60.4122	95.7076	46.3022	72.2082	60.7949	41.445	23.8027	26.7027	86.4304
-15min	62.0788	41.4985	37.7584	30.0588	21.3866	41.0223	28.5685	49.9914	43.9686	38.6368	58.7341	220.412	159.546	39.457	58.8658	39.4179	93.9961	59.7724	65.8684	85.316	75.412	90.3117	28.0251	59.2045	33.3541	29.4773	28.9147	46.5083	37.8066	44.4032	30.5562	34.9003	38.7038	48.7055	34.107	46.0662	35.9209	70.2938	32.2117	8.6119	46.694	90.4356	38.7175	66.2404	61.8953	35.2031	30.3549	28.4247	87.8606
-10min	64.5828	39.8416	36.7263	33.9674	20.2535	33.4674	32.1137	46.9105	46.7182	39.5025	60.1558	223.24	157.439	35.3638	57.184	36.1558	96.5746	58.0006	70.7343	75.6972	72.3089	95.1753	39.3293	64.4944	37.2932	31.3043	31.5332	41.5679	44.9134	38.2819	30.0729	29.2866	34.1123	42.2753	36.1903	43.226	30.3199	59.3095	31.2865	7.38793	52.0476	87.323	39.7098	70.1091	60.6042	38.7999	33.6008	26.679	85.4877
-5min	62.5532	39.2835	40.6556	29.2458	23.2077	35.7009	32.7068	43.1717	52.5367	41.329	58.9467	232.76	166.196	41.6833	61.205	44.0274	94.4433	51.1567	65.6812	70.5411	71.1282	97.6205	40.57	61.1411	40.7401	32.5622	26.4243	38.4634	42.152	35.8115	32.5425	30.3605	34.1218	47.7715	32.835	46.9574	29.8106	71.8393	29.6851	7.3359	53.4165	97.6233	30.1159	67.8152	60.0638	38.0301	33.0046	23.0258	70.5279
0min	65.0866	32.9286	53.2127	49.1689	21.1215	35.2975	28.7899	54.2694	42.3148	49.3647	66.2172	230.471	150.378	35.2586	67.4452	43.8042	94.2856	65.7629	71.6016	74.9685	70.1594	96.7476	44.3903	67.8579	43.7902	28.0026	26.87	44.6779	49.9475	39.4653	29.5493	38.425	28.0789	45.1051	50.2172	56.6792	30.4551	68.8309	28.1098	6.62336	56.9063	100.002	37.2358	74.1468	65.1797	29.3249	34.5014	25.0032	74.4392
5min	69.2165	42.6179	40.9835	34.8057	19.6164	36.9775	22.6318	42.7068	44.6718	43.2085	63.0091	234.08	147.678	38.813	67.8847	47.3209	91.6931	61.1788	48.1783	58.8562	57.3804	75.7016	66.329	66.8039	37.859	32.9148	33.8661	41.2622	43.6889	39.9501	32.0559	37.0554	34.8212	48.0368	37.4185	46.1254	30.8204	54.2621	30.3496	6.13276	53.2642	96.2956	32.104	67.7494	60.9924	38.8356	31.0535	26.7825	70.496
10min	68.4163	39.8357	46.2837	39.9339	17.2593	32.6998	33.0485	41.7288	40.5457	40.0508	59.6159	232.977	140.304	38.4842	62.9462	40.8564	95.3882	72.2844	72.7206	75.0421	72.4598	100.485	42.6069	67.2007	42.4384	32.0622	35.8059	46.1526	30.6408	32.8193	25.8056	41.5384	32.3948	39.5137	50.0767	55.9285	36.2533	62.9223	25.8163	6.97905	47.3352	91.0185	23.2932	68.8103	68.5928	35.2532	28.4581	35.4432	72.6086
15min	67.989	41.2315	40.8957	36.3082	18.4165	27.1726	29.9126	45.9448	37.0868	43.5695	59.8884	234.007	134.288	37.0822	65.0465	42.7423	96.2556	55.5294	51.4418	60.5922	56.587	83.0641	42.663	71.8147	40.7535	33.5849	34.257	41.7955	44.0977	40.5958	32.0394	41.4845	34.5346	45.1651	35.4219	44.9432	30.8842	50.4767	31.5382	6.94467	50.2373	88.1359	35.2699	65.9807	56.4973	42.1985	31.1904	26.3148	74.8596
20min	65.1648	41.2607	42.4683	36.4195	24.0513	29.2493	36.1583	43.4256	36.4447	54.5273	49.4445	239.928	134.443	39.6399	60.0993	47.7283	95.1929	66.9388	72.4363	75.6284	73.0405	96.5679	49.9048	70.8066	41.433	32.5009	33.4054	42.4836	41.5581	40.7262	32.0404	39.1791	34.0092	45.0784	36.6132	46.7105	31.8527	50.6804	28.3062	6.7489	42.1337	80.0421	23.0814	67.3941	51.1764	42.5976	41.3469	29.7753	90.6187
25min	65.3346	41.401	43.3278	38.1858	29.6634	38.7917	35.4132	41.1975	49.0249	48.1385	60.5482	249.665	135.88	42.6155	60.6015	44.8606	83.786	61.6398	77.7919	77.1797	80.9121	101.209	44.6703	61.3309	42.133	31.6777	33.1524	42.9492	44.4524	41.7412	32.2531	40.7898	34.6492	45.1659	35.1498	46.4088	32.4577	58.9442	37.2931	7.40474	50.0752	89.006	34.6695	64.6424	58.7533	41.0104	32.7976	26.649	77.4866
30min	75.109	44.3242	46.9996	32.2961	24.3606	25.9462	21.3755	43.6832	41.4519	45.4216	57.5363	210.774	134.056	40.2148	57.6802	44.2445	93.8716	67.6528	77.4915	77.3801	78.9407	102.721	52.2903	74.1848	32.1814	31.0813	31.4753	55.7491	43.6407	39.966	32.9945	46.5333	32.8766	49.7819	40.4961	52.9988	36.0436	55.5305	27.4342	9.04801	46.1811	82.4091	35.1183	62.6698	61.7799	47.1969	43.6671	27.7545	70.8586
35min	55.6624	42.4612	40.4853	37.7203	32.9652	41.7585	33.5442	47.4343	39.3721	39.6516	64.205	195.124	138.749	42.9541	60.5888	53.6588	98.1792	83.9644	88.9926	70.2514	80.3161	101.2	41.9481	65.0666	39.2671	34.343	32.1565	42.372	46.7441	42.0562	32.8303	43.6067	33.2573	43.1791	36.6698	44.3674	31.8401	66.8678	30.8019	10.5375	49.1301	80.085	37.1421	65.9703	62.2292	42.672	32.3815	26.8244	75.9055
40min	63.8784	46.7246	38.9366	42.0671	31.6122	51.3649	33.1179	54.7736	43.0891	47.2902	56.6775	201.641	140.007	39.9921	48.1594	59.7429	96.3268	68.1075	81.8247	77.9791	80.4107	99.522	55.6263	76.4806	50.9364	25.8117	24.5565	48.7458	44.9666	42.2194	29.3534	45.6979	34.2889	44.9421	40.5527	57.7453	24.5256	61.3436	26.8934	9.08142	47.5192	69.789	46.475	66.1578	62.5155	41.1137	33.9442	27.472	75.8692
45min	69.2372	43.4066	44.9048	41.9768	40.4197	52.0984	39.8554	62.1753	50.5909	56.8062	65.5017	224.976	141.267	43.9003	65.097	59.6137	92.4421	55.5604	78.2768	71.8137	88.249	110.589	46.9353	63.273	40.7138	34.2862	33.4536	44.6485	51.8202	45.3536	34.7934	52.4504	34.9642	44.9838	39.8921	47.8237	32.9003	69.6549	45.7564	10.4318	59.3736	89.0384	45.9636	65.7381	62.9137	40.587	33.7257	28.2706	78.9575
50min	63.0205	37.7357	40.3236	44.1744	30.123	43.8027	34.1335	60.0511	44.4083	52.7971	68.2662	229.627	138.835	47.1634	50.1005	56.0192	102.113	79.6062	88.294	78.5767	83.6356	105.405	55.6792	77.6542	41.1239	29.3978	37.9007	41.3508	55.6664	45.6546	34.3614	42.3025	30.3824	51.6937	44.8058	46.2126	28.0738	59.4765	36.7296	10.5673	55.2923	74.038	45.6937	70.5168	58.3496	48.457	31.7515	23.3259	83.4447
55min	64.4928	41.7745	45.0015	43.9835	33.6599	42.1371	29.3549	42.1349	29.6046	42.8741	56.0518	227.19	140.064	45.5065	42.059	44.9176	115.717	82.1631	93.9272	77.2146	94.4021	121.48	56.1885	90.1738	41.4689	37.006	35.0795	43.6427	53.388	45.3767	33.6026	50.5787	35.0422	46.2158	40.8743	47.6425	32.9763	58.9492	41.1672	11.0833	62.1783	65.4754	32.6118	66.071	63.9199	41.3787	34.3222	28.5257	76.8149
60min	57.5733	45.5	50.8953	47.7018	23.4876	42.9194	29.9878	49.5834	38.7705	42.704	58.3875	228.428	137.498	45.4299	44.7245	48.3259	109.376	83.2592	90.2561	83.9927	87.9492	108.927	58.6843	81.5102	38.9558	36.4787	34.9721	48.5726	68.0129	50.4167	38.8149	41.85	31.542	52.755	38.523	48.4728	29.6373	69.7343	37.7776	11.2928	49.4838	82.1601	43.7267	67.2591	66.5066	41.7651	31.4952	33.0393	76.6621
65min	47.5569	44.3177	46.5822	46.7497	35.7878	35.0068	34.7544	56.7012	31.8767	33.3953	51.6822	228.678	137.142	35.9732	52.4986	50.861	114.14	85.7368	82.4199	87.6353	89.0861	118.265	63.9059	82.3918	42.4709	38.3784	35.8064	47.0457	56.7516	49.4566	36.702	47.0012	38.7376	48.4373	42.0867	46.6272	35.2127	62.2322	46.9861	10.8432	49.8078	70.6854	32.0139	67.4115	65.9262	43.9614	35.7469	30.0476	79.5357
70min	61.4976	45.7302	47.8945	46.36	37.6211	35.4192	37.5563	60.1298	53.4708	55.3678	64.243	242.969	143.415	51.5064	57.3842	56.3251	116.201	96.2798	96.0731	85.8827	90.1278	111.925	52.8603	83.9319	42.4191	39.1813	38.406	50.6444	63.7236	51.0762	39.3226	46.1142	37.0617	49.9291	42.8964	48.0051	35.0398	72.5425	56.6331	11.6541	55.2102	85.4317	42.7724	56.8458	73.4707	47.1709	37.5953	41.8482	83.6473
75min	53.5956	44.871	47.2231	45.2215	41.5179	42.1284	35.7644	55.5871	45.814	47.9091	58.5934	250.365	140.237	44.3151	55.8329	56.4369	120.835	82.4732	89.7794	75.1042	89.0027	117.111	56.8046	82.8923	42.7234	39.265	39.3886	49.5385	62.0842	51.7187	38.3403	50.2774	39.011	49.2625	43.8979	47.6911	35.0929	63.067	63.4543	12.5149	59.4949	83.768	39.4388	69.4488	67.1823	44.8639	37.6568	32.3615	79.6175
80min	52.5742	48.153	42.245	31.7576	43.691	41.884	33.3491	60.595	51.1909	55.0296	61.8888	255.866	146.792	51.8792	63.0822	61.818	122.026	102.729	90.0511	88.7382	89.9362	109.196	55.4703	84.4568	44.7143	43.0753	25.6647	51.3376	67.7505	59.3206	40.2576	48.3773	35.9543	59.1062	47.3374	56.3724	38.2324	77.6491	55.1207	12.6437	61.4027	82.0336	49.3423	61.5049	61.0962	56.2078	36.8376	32.0809	93.4252
85min	52.2307	45.944	47.8209	44.6232	44.0005	48.5225	39.3866	62.994	49.8187	47.7335	66.875	253.795	139.379	53.4761	46.1395	62.3037	137.425	109.526	94.0252	88.4726	88.8328	113.062	60.8003	79.0497	45.2613	38.875	40.9478	52.0438	66.4664	51.2869	41.0805	52.7839	38.9513	51.021	47.1827	48.6238	37.2459	80.8119	69.941	13.8015	65.1623	91.4256	43.7894	71.4853	69.2855	45.7986	39.3851	35.1484	81.2245
90min	51.4738	50.7051	43.6122	48.9118	59.345	53.4036	52.4207	57.2576	54.1053	46.4144	72.5137	253.36	143.42	53.2146	49.2616	70.5028	126.042	96.3497	94.0753	89.8869	94.7212	111.957	54.2587	86.415	34.9129	43.2447	33.263	45.5179	68.8865	48.3807	41.6951	55.2847	37.5938	40.3905	55.9866	57.1318	45.9351	88.7052	58.7388	13.6391	72.813	89.5847	48.4728	72.1587	72.3573	48.6608	41.1656	35.2322	82.4995
95min	53.1668	42.7665	49.4859	47.1847	63.9741	50.3862	56.1838	76.1202	49.3132	39.7869	77.9739	269.487	150.151	51.4711	57.7409	77.0437	131.303	115.35	99.8997	90.6258	94.5447	125.301	52.4782	93.4027	45.8332	38.4155	41.3132	49.9615	67.7434	53.8997	45.4395	52.8104	40.3975	53.3273	48.1102	46.8226	40.1166	86.9236	62.133	14.4474	72.9123	93.607	48.741	73.1157	74.0582	48.8999	41.2814	36.6971	82.21
100min	51.875	44.6871	49.6399	45.0816	61.0024	61.5694	51.3668	81.0605	45.1176	58.4923	83.5531	277.616	153.732	54.6094	64.1157	80.639	130.286	115.617	90.5646	95.2496	92.8739	107.413	53.9589	80.7645	57.281	27.9732	44.3301	42.5105	71.5164	40.9991	45.6308	50.79	40.984	53.8827	50.2826	46.956	41.1644	86.0879	71.3167	14.5365	79.0724	96.5343	44.9827	80.1529	76.515	50.8329	33.0093	33.481	80.5952
105min	56.1984	44.7755	49.6039	46.2825	67.4375	62.3843	57.9405	78.444	63.9432	52.992	82.4555	273.951	147.099	65.8023	60.9427	84.241	149.14	133.715	115.02	106.616	101.321	122.778	47.6514	80.1974	49.6441	41.028	42.3832	51.1837	69.7239	58.2822	45.7112	48.9096	41.9788	52.4701	51.6526	48.4154	40.4699	94.3888	86.6105	15.1958	84.0438	98.8427	55.5963	76.4755	78.8261	50.7944	46.3133	39.0495	82.5983
110min	57.1745	48.1935	56.1002	46.5084	63.1596	48.8484	49.3012	80.4124	55.6734	53.816	80.2741	268.83	149.624	58.4702	72.4487	84.5262	135.522	120.283	96.3521	99.6732	96.5744	110.144	54.1394	89.8713	47.7446	35.4577	34.1348	40.9092	70.2634	61.8675	50.6808	41.8694	39.3529	53.5449	51.7155	47.2072	34.8914	87.8721	76.6586	15.2647	90.0698	104.612	48.704	80.4401	70.8171	42.6045	39.9547	40.4659	82.6599
115min	63.0035	43.7863	52.1047	48.1118	55.635	48.7449	49.3138	74.1858	56.5347	49.3672	79.1753	278.725	136.134	53.7912	61.883	84.0059	143.437	129.104	95.9892	95.8465	96.7847	119.212	57.2162	99.0258	52.8786	39.6619	44.4471	52.4351	71.9182	63.4457	48.2837	51.1741	43.7313	55.8989	52.8179	50.476	42.7156	88.3379	84.3139	15.9778	79.1705	96.6159	52.057	78.3653	80.9638	53.8116	48.8393	40.6362	81.3921
120min	65.3864	44.757	52.1168	47.9623	63.7261	53.8168	52.0319	81.4369	52.9083	47.8009	74.9464	281.786	144.72	59.2415	49.8711	81.6369	140.44	120.539	97.9846	101.83	96.6406	113.214	52.9719	89.616	53.6929	39.7033	44.9769	52.52	69.3765	58.5915	49.7516	53.8816	43.822	53.1626	53.714	49.7273	42.8055	92.5216	87.2139	15.8034	79.3101	101.899	50.9268	85.7896	83.7897	57.5335	51.9003	45.1123	80.3952
125min	68.0613	47.0986	51.9117	49.6322	62.6193	52.3855	55.736	83.9832	50.6119	48.1784	72.4893	275.728	147.124	57.6339	50.1121	88.1612	144.132	132.063	106.041	110.27	98.0757	113.206	50.5426	85.0767	54.659	43.0543	47.5155	54.4998	67.5763	60.8186	50.4285	49.9567	44.843	54.0815	54.112	51.0659	40.7706	96.2372	86.3994	16.177	89.3176	110.649	54.805	83.2591	83.1912	56.1521	50.9376	43.7739	77.6757
130min	71.884	37.6432	38.4189	50.6758	65.1773	61.2946	48.3822	93.5271	45.09	45.6657	63.217	312.52	145.416	63.0347	57.4814	77.2236	146.215	121.465	102.632	106.101	93.4158	110.806	49.9355	85.9664	50.9706	36.9181	39.0567	41.5604	66.2542	61.033	45.1222	45.5724	46.2499	56.2517	51.7853	40.7264	28.4116	88.4873	99.6447	18.9664	76.6136	102.467	50.8058	80.3808	83.6059	47.3795	52.6709	48.5351	67.8714
135min	75.6604	44.3975	50.7127	48.5255	53.9682	55.4286	51.9263	86.6559	46.5039	55.1055	65.1715	282.866	150.783	61.917	68.6308	73.5025	146.396	125.149	103.529	108.919	97.0325	120.03	71.8415	84.8116	54.2474	41.5735	47.5158	52.5813	68.2244	63.071	52.7152	51.1036	43.7942	53.6128	52.0048	50.4339	38.48	92.426	97.5937	20.6284	78.871	104.982	54.6527	85.7316	84.3203	56.9486	55.7563	45.3171	78.7611
140min	86.4435	43.429	50.7502	49.5435	41.1779	47.3298	55.7257	83.8201	50.7421	52.7029	64.7049	281.026	135.121	53.3855	59.3118	71.4291	151.477	121.313	104.919	110.798	93.5232	114.413	50.6912	77.786	54.4564	49.9252	60.577	44.3932	65.0682	73.0439	48.8942	54.3962	45.3244	52.5277	51.8034	56.9617	39.6836	97.1451	94.3573	21.6301	79.5541	108.986	44.3133	86.0641	86.7392	58.2782	55.8518	45.5051	79.2665
145min	76.5851	45.0961	51.2247	52.5114	47.6878	44.7375	54.1322	89.9968	43.3407	55.1659	72.2027	293.035	153.117	55.0858	60.7796	74.5884	149.267	102.465	99.2486	110.24	96.6123	100.514	40.7382	84.7227	56.0976	41.5543	49.7547	51.0958	66.2983	64.0996	52.6023	52.3866	44.3033	55.9855	52.577	50.8991	39.534	95.5347	95.2901	22.1678	88.3033	119.112	51.4065	88.6603	88.1429	60.8936	58.9146	47.5022	81.582
150min	75.8966	45.9968	57.8562	58.5759	57.4357	47.19	59.5252	90.5811	43.0604	54.0308	65.2542	301.8	157.633	58.3855	63.7326	73.6193	150.747	121.581	102.85	111.184	94.5201	116.556	49.4278	83.2959	56.6332	31.7241	42.443	45.752	63.3299	66.9687	46.1047	51.2177	34.6651	58.8999	59.2281	45.6793	39.9349	104.297	102.583	19.035	83.4327	114.984	50.1375	76.7979	83.2466	59.4617	43.5232	38.7388	79.5123
155min	78.6651	44.5709	50.1976	53.2725	49.0641	43.3206	51.1283	95.3559	39.7743	53.1974	62.9687	293.037	151.366	66.895	47.6445	72.014	138.712	119.773	110.859	111.069	99.0974	114.153	46.6836	78.8221	58.3129	42.5504	49.9371	52.1832	66.2563	64.7139	53.7572	46.0689	44.1775	60.0331	55.2911	53.5695	41.4142	97.0747	101.632	21.0752	84.5739	118.338	54.0864	91.4415	88.1602	65.5235	59.7216	48.3956	81.967
160min	65.1322	44.0428	50.1789	51.0059	47.1808	47.7731	50.4765	90.1298	36.9592	58.9488	67.1246	287.073	158.532	60.7578	54.3316	79.1356	152.575	119.546	104.978	117.145	94.435	110.927	43.9344	87.0065	65.6424	44.4662	52.8856	52.0926	74.1756	74.5204	42.9846	50.4963	45.1283	55.2818	59.7559	48.9475	43.6144	104.045	104.647	22.3042	78.0776	113.552	52.5416	89.4492	99.3987	62.7458	67.9273	53.2931	87.1381
165min	64.6701	36.1331	40.5425	45.8233	49.9414	52.0526	50.2841	88.5022	49.9662	59.1819	65.3318	308.184	170.768	69.4859	56.3251	80.7541	149.911	117.4	96.5864	105.505	86.9393	113.289	41.8752	82.4599	57.7531	36.6176	65.0516	49.4129	67.1566	61.6828	45.3434	32.3696	49.0371	54.1781	53.7383	47.4969	40.4494	102.462	114.227	21.0386	81.181	123.523	60.7564	91.3222	91.9504	68.8347	62.0187	51.2716	82.8726
170min	55.8818	45.2077	47.2146	52.5822	50.2433	46.6759	52.0801	99.3885	39.2164	68.2088	65.7143	315.721	181.026	58.5459	54.5664	80.3901	153.497	120.146	102.946	116.147	94.4999	110.748	47.8478	86.1918	58.5319	43.2536	51.8543	50.2211	66.5366	60.9966	56.1643	39.1402	45.4307	58.5009	58.0856	52.9441	39.7051	104.173	110.998	21.4388	72.2064	124.47	62.6564	101.654	85.0612	69.7571	59.5444	49.6774	79.1707
175min	71.3943	52.432	45.357	53.8389	42.9022	49.9892	52.1376	98.4531	40.55	62.9846	62.3521	300.705	163.778	61.8332	57.0447	77.2675	154.912	114.871	118.238	114.26	103.965	111.498	44.504	84.0669	63.8779	42.5375	46.8107	62.0268	75.3363	53.0306	65.9849	35.3694	48.8507	59.9947	63.5997	61.5474	42.9024	113.978	111.473	25.2518	66.3345	118.351	55.9667	91.9766	94.9572	71.944	62.9906	52.4008	85.4666
180min	54.8214	44.9265	45.5201	52.8509	40.697	42.9691	49.4813	96.6077	38.1388	61.3555	62.531	309.969	173.428	55.8567	53.6059	75.1943	157.959	126.664	99.8	121.005	93.7452	112.066	43.3158	86.2845	63.3239	35.7525	52.7218	55.2715	73.4023	48.9184	67.0377	25.0573	49.5121	55.3086	70.0616	61.0917	36.7531	107.824	112.269	23.5647	68.7217	126.194	55.4216	92.668	88.0325	73.178	73.2902	67.122	85.9088
185min	64.9338	52.1524	51.9905	67.0832	53.2669	52.0396	50.4457	98.1824	40.3137	57.1399	63.2221	295.739	184.187	65.0389	57.0108	79.092	149.307	108.157	101.214	118.954	80.5456	106.992	34.4365	70.0142	58.5826	41.5903	56.0692	62.7957	71.7833	52.5431	70.593	33.3259	50.1743	72.4987	79.8034	67.5514	45.4752	107.145	108.491	24.8861	59.3838	121.551	63.3535	90.4723	87.2056	63.6457	71.9269	69.718	82.196
190min	53.3254	51.7325	42.4966	54.1911	51.7943	56.6554	47.1188	103.896	47.6025	54.25	68.415	324.005	199.602	57.9287	57.2868	72.9174	160.93	127.088	102.867	119.236	92.0309	108.097	43.0784	81.547	66.085	32.454	39.8966	55.1945	73.4579	54.8174	60.3584	19.6601	46.3887	61.1354	77.5742	60.7329	33.486	105.156	113.629	24.5828	70.0676	119.496	62.0973	93.268	92.2473	72.5199	64.8891	62.543	80.5156
195min	53.3167	42.1125	42.5094	55.9345	57.3006	60.3282	47.8136	110.173	47.6859	58.8236	69.4084	320.95	194.198	68.6042	59.6762	74.5979	159.659	141.961	117.659	112.021	95.8043	105.404	33.8105	70.3511	58.4212	41.2599	39.2435	57.875	67.2854	46.7471	62.3164	31.2742	44.7944	49.2871	61.775	55.6756	29.9334	99.2183	113.601	27.2246	67.428	126.829	68.7694	87.8638	89.9184	69.3848	64.413	56.2191	61.509
200min	49.1587	42.9886	43.4749	50.9581	58.2455	56.6223	49.4797	103.51	50.1345	54.2653	58.3779	337.481	175.439	58.4643	47.5599	74.1248	161.023	129.537	99.283	114.586	88.6562	107.333	44.8119	80.1747	59.2069	32.2689	42.9791	53.9194	64.3084	54.2486	54.3755	31.6053	39.4847	60.1256	63.3334	63.6006	36.5352	100.94	107.582	27.0667	56.8752	113.58	65.6702	88.3591	91.7012	71.6778	62.9846	60.587	66.1784
205min	51.1648	37.5175	40.4557	50.0893	49.7039	58.4161	49.832	110.327	45.3797	52.5119	61.4674	320.849	197.179	63.5387	60.1195	72.5412	156.965	131.64	97.848	105.742	92.1035	98.9394	39.4766	86.1194	55.3697	33.385	41.2085	47.7742	66.9819	42.8964	60.3109	34.1187	39.1743	56.5813	63.3552	46.7483	33.9052	105.619	107.451	26.0291	62.5386	125.705	63.9091	84.2072	93.0849	68.9975	58.2513	53.7975	73.8914
210min	50.5505	36.9979	42.6685	42.3906	44.5674	62.7197	42.9586	109.062	59.7342	59.4221	65.4293	318.587	182.105	66.1412	55.6124	78.9268	161.922	120.443	106.438	115.326	88.6318	109.069	41.7701	78.737	58.9427	37.9032	39.0752	58.8651	60.0464	60.3903	58.3414	29.2748	38.1402	56.4596	61.6203	46.9161	29.3987	106.736	118.52	29.8247	56.3595	120.703	61.3379	88.5607	86.3352	70.3096	58.8827	57.845	61.2698
215min	52.7331	44.2535	42.4546	56.9748	49.8042	52.3042	45.9558	103.686	44.2564	51.5492	63.0465	321.955	179.381	54.175	61.9838	71.7715	148.689	145.164	110.931	111.237	87.5119	114.653	25.357	74.6357	56.5208	28.0649	32.7858	49.4344	69.9233	59.4855	66.2027	28.5499	40.0886	60.8704	62.7486	50.524	35.9386	107.373	108.681	27.748	51.6401	119.139	72.2716	83.7364	92.455	63.3047	57.3461	58.6107	56.5282
220min	55.9904	39.6857	49.176	51.2183	38.8766	54.8332	41.678	109.182	49.0893	55.7235	62.6086	328.018	180.727	65.4493	53.8954	77.9774	156.538	128.004	102.798	115.563	85.9068	111.96	42.8448	78.8679	62.0778	42.7504	49.5107	45.2628	66.3267	61.7605	59.0261	31.0216	39.7266	61.6566	59.5029	50.4134	31.1376	108.002	116.457	27.6729	56.3627	121.972	67.9249	83.1001	94.1021	73.5655	61.1358	63.993	64.5568
225min	53.3506	33.1661	42.5161	51.1274	37.4302	49.8252	48.8681	113.441	52.5831	49.9791	60.0869	323.714	174.064	60.5501	53.9791	74.6019	159.648	125.708	103.571	116.826	87.3772	120.513	52.4199	68.8485	45.0685	38.2187	42.1676	47.3118	67.8208	57.5051	45.5643	28.9449	38.9118	69.0974	52.7308	48.9358	28.9225	108.6	119.256	26.8374	51.7187	119.634	68.3531	90.7955	83.2275	79.5219	60.6692	58.8219	65.481
230min	41.1086	33.7319	37.1054	50.8381	44.6306	55.6092	45.7033	107.876	45.1333	49.5079	62.6797	334.325	172.234	63.0237	54.7605	73.9996	157.286	116.68	100.479	110.054	84.9144	110.366	42.5303	74.9206	48.7687	36.7537	39.5095	44.1297	68.3865	59.6675	50.2975	29.9971	35.7278	59.7435	49.1404	51.6695	36.3124	112.645	106.481	28.41	58.8407	116.521	73.4235	90.2307	73.0031	64.5765	60.3776	59.4213	65.63
235min	44.9021	34.167	42.8323	63.2068	47.0366	49.3293	52.1609	105.235	39.52	50.7421	62.0819	310.55	166.511	65.5699	58.1558	77.641	153.292	108.77	94.7951	109.014	79.6705	86.333	31.8319	60.4207	51.0184	46.4948	51.501	51.0154	68.7629	63.2161	51.5819	33.5081	28.8063	62.5017	48.7559	50.7239	30.7474	108.798	113.321	27.4163	55.5572	127.214	66.8877	85.2577	77.4362	66.4315	68.3076	61.8978	80.5642
240min	48.77	24.0723	44.8562	54.1706	56.6727	46.9805	45.6662	97.1249	33.8808	53.3907	46.93	315.82	175.815	58.06	59.6865	72.378	140.63	114.03	103.422	107.835	83.1608	108.361	38.3523	71.3878	54.757	38.2458	40.1998	49.2631	70.1582	57.0101	55.2094	37.8963	43.2177	56.7209	58.213	56.9486	30.2395	100.804	106.643	28.6385	49.0003	130.9	60.2101	93.2953	87.329	75.423	69.0004	53.2589	79.5809
245min	48.747	26.8665	48.1816	51.1587	52.1186	45.1007	45.6022	106.071	50.1509	49.0346	55.5999	318.967	160.189	71.367	61.8928	77.2276	143.355	111.196	93.2672	116.315	84.3109	106.314	51.5039	61.3003	52.5496	40.7753	48.3957	47.954	78.8295	50.6901	49.9074	24.3336	37.387	57.0592	49.8159	46.0369	30.1927	105.264	111.98	27.5466	60.7249	133.778	65.4085	96.129	93.8798	79.2988	52.6254	38.0292	70.5065
250min	49.4517	28.3978	36.3134	41.1319	50.8158	52.0297	48.0188	103.711	40.6003	44.7564	55.5503	322.154	171.511	56.4753	44.8398	71.7899	155.041	113.731	105.918	114.951	79.599	110.022	41.4745	61.7639	42.6552	38.3133	49.5292	40.2314	67.5491	57.748	42.8202	37.1328	31.8783	59.7239	49.9216	52.8683	35.169	110.11	112.519	28.0677	55.7604	132.121	61.9697	104.629	75.155	82.1451	54.4752	38.4019	72.0585
255min	56.2344	34.6665	41.7092	46.312	45.5071	38.8572	36.5998	97.4	29.9599	42.303	52.5472	328.229	147.008	64.3444	51.0369	70.5341	155.313	123.987	107.488	117.26	93.6459	125.07	32.6128	73.5723	42.5752	30.63	50.134	42.4077	69.0798	65.0446	54.3344	34.9316	34.6921	51.9414	44.5953	43.7246	33.6073	100.934	111.685	27.2612	51.3927	127.655	65.2938	100.208	90.5619	74.1583	41.3987	53.8224	76.1115
260min	52.5036	25.282	32.0747	45.7607	48.0147	46.0477	35.6878	94.5159	40.5568	43.0606	48.8594	324.028	139.37	57.3826	44.2212	67.2685	147.845	112.819	108.532	112.76	80.9707	109.113	43.7317	78.0307	43.2373	26.1789	46.3581	32.5722	63.1593	55.547	37.561	13.9567	28.3511	53.4579	38.2335	43.2323	23.3544	103.712	105.993	26.9963	58.2715	129.119	70.7993	94.4707	91.3069	78.3476	56.8247	51.937	66.4793
265min	54.2431	32.272	48.599	52.6628	39.9629	44.6867	34.1475	100.944	42.3248	42.496	54.4841	319.945	143.931	51.6185	44.2395	60.6332	152.285	117.055	99.0531	105.078	75.2252	111.068	43.6536	63.5677	48.7284	34.4346	42.3053	45.4706	59.7822	58.5986	47.6222	26.2129	32.7582	55.9019	58.1519	59.3096	37.682	99.0814	98.6654	27.1478	52.5764	123.247	58.9554	98.9953	92.9178	85.2278	52.4987	34.3663	78.3804
270min	48.2476	35.2915	44.1717	46.7742	47.7692	44.25	45.1086	94.3962	41.343	46.3576	55.468	326.981	165.874	62.169	48.8654	65.2931	143.427	112.933	104.656	108.11	81.8443	111.439	41.5256	71.5819	51.1199	35.633	44.4872	40.8076	61.8039	54.8558	49.8204	28.643	36.9796	53.7354	47.9459	49.7339	31.5045	107.936	106.82	27.3838	64.6964	131.403	67.283	98.8357	89.4487	76.5504	50.28	44.6583	76.976
275min	57.029	29.9776	59.9977	50.3498	44.202	44.3209	43.8164	100.494	49.031	48.2092	47.9117	330.698	171.971	61.5519	46.6046	76.8371	133.444	125.343	121.835	138.377	86.3793	113.966	39.4174	75.6472	62.8847	49.6652	54.1079	38.2575	51.029	51.4173	55.7853	37.5405	35.7514	59.7527	61.5146	50.1699	27.6781	113.828	110.627	28.7369	51.6206	132.669	62.8739	101.957	88.9705	77.1344	55.5426	35.3541	68.06
280min	50.6554	29.0439	51.5922	32.5395	47.1244	48.5876	39.9149	96.9457	40.6957	41.8034	59.3674	330.749	151.679	70.5521	47.8271	76.7597	135.144	104.809	103.91	103.688	71.6497	107.074	36.6433	69.4408	56.3267	35.8962	46.9663	41.5535	54.6615	48.9561	46.9322	23.0437	32.7418	59.5006	54.5653	52.6169	39.3596	109.711	104.71	26.1235	47.2209	131.002	64.3398	103.974	88.2176	77.7199	55.1852	41.6191	81.1791
285min	44.7889	33.2987	48.0157	43.9289	41.1931	49.7009	30.1982	100.324	43.2966	41.9177	64.7843	318.196	138.85	46.061	43.1628	74.3749	137.975	112.135	96.0777	103.415	70.5562	114.938	34.741	61.5089	63.6864	43.4813	48.7131	36.7894	50.6014	52.9576	53.0525	33.8115	28.6651	60.4568	60.0596	53.8252	31.395	104.47	107.211	24.4514	45.6395	119.567	61.4084	113.233	96.8935	74.0237	55.9901	36.4882	77.2307
290min	54.9371	24.6151	51.3962	41.121	46.4617	40.4227	38.0931	99.7021	34.2616	43.567	63.2741	316.242	141.841	52.8929	47.4264	74.1973	134.878	107.417	103.471	102.221	70.6214	113.431	39.8246	65.2307	60.1295	38.7845	44.3732	44.3985	54.1853	53.4875	60.2102	33.6525	27.4263	56.7803	58.1795	64.3152	26.2978	105.546	106.909	26.0743	37.8733	129.026	56.3252	97.3792	85.5873	74.8282	61.6852	40.6219	87.0391
295min	43.3726	27.0059	54.1653	36.8194	43.814	33.3389	27.356	93.2059	34.1447	33.5353	44.6207	304.417	123.383	46.0101	29.9093	62.7252	147.639	92.4158	76.3069	91.574	58.5362	86.1002	39.7678	75.5591	59.8859	38.3229	47.1022	32.8166	57.5266	45.7705	45.2356	36.833	27.2075	46.6295	53.3668	54.3011	32.3082	88.0806	84.0984	25.0605	33.9441	119.881	54.5978	103.6	83.4702	76.6716	63.197	44.5558	71.1311
300min	51.7923	35.4831	50.41	40.4409	53.4127	38.8598	35.0279	103.25	34.8181	39.7267	62.1693	308.582	136.371	54.3874	38.7435	66.8672	137.671	106.195	88.6239	98.9106	69.4191	107.852	39.6434	63.1416	59.538	39.3833	47.4414	37.9088	51.5618	53.9344	59.6626	23.884	36.0353	55.5836	49.3619	54.0474	23.1137	103.021	94.9987	25.0505	32.0225	134.808	56.322	98.8157	86.3891	73.4041	65.1479	38.7659	77.66
305min	45.7259	37.7816	46.5097	46.3451	42.2322	53.3549	33.2905	97.2267	26.7782	31.5417	54.1955	308.964	133.15	52.452	37.8443	64.1679	125.643	86.5594	76.0682	93.2273	54.4935	94.4217	14.5218	39.1344	62.4338	47.0725	42.7473	31.7215	42.925	48.1935	39.8727	32.5521	28.6145	57.3034	46.4692	55.1591	21.8086	89.6048	97.8252	24.4927	30.7173	124.04	52.508	100.581	84.4612	70.5376	58.6171	43.5632	76.1409
310min	47.1072	32.605	55.2507	45.4167	40.2713	36.7088	35.2446	103.303	28.8033	37.6199	54.778	309.024	145.711	43.6883	37.9102	70.8324	129.735	76.4165	95.2792	97.8068	67.9551	107.377	39.872	62.9988	62.5194	32.2163	45.4365	37.5321	47.5061	35.9189	49.0205	29.1237	32.2201	44.9722	42.2181	54.0423	24.9902	86.1479	93.6492	25.2915	36.0567	121.964	49.6314	102.45	74.6194	73.0044	60.7277	28.5341	72.5054
315min	54.5635	37.8841	50.7935	37.8121	39.9238	43.7307	26.7006	96.4724	27.1547	35.8858	48.6384	299.495	140.423	48.9785	35.5928	65.3193	142.518	70.4413	95.6141	99.2243	72.372	112.899	31.2391	51.5722	61.0392	29.4756	50.5319	39.2437	38.7997	45.1131	45.8127	36.5497	26.2063	45.7574	47.2233	51.9165	22.2981	86.2831	101.36	27.611	30.7145	130.703	53.4172	102.997	77.2881	78.4717	56.0243	33.5243	71.4054
320min	48.1345	34.6133	36.8726	40.8234	42.0995	40.7878	31.4606	96.2831	30.4906	32.1459	61.0428	304.489	136.191	45.729	35.1441	72.8589	117.908	99.7512	82.4211	96.9934	66.8872	113.221	38.7134	54.8857	51.3353	24.3569	44.0697	35.0545	49.1195	43.5472	45.3391	25.6179	31.7383	53.7712	42.4856	41.8874	25.6021	86.8997	93.6468	27.5357	42.5947	117.609	53.4483	108.198	69.8782	70.1638	56.817	34.0773	69.0869
325min	48.6664	34.2828	43.8845	29.8366	32.7167	41.4845	22.448	105.747	21.7793	33.2246	57.0282	314.907	144.357	48.3467	32.7374	70.7386	114.213	91.501	82.9887	88.343	69.0597	108.288	38.9862	66.9933	49.2813	21.9897	47.5584	41.3547	52.9391	35.5215	48.4382	27.1669	29.8732	49.5862	36.1203	50.649	30.8216	95.228	103.068	26.1509	37.7903	129.88	58.9588	100.067	81.7738	76.5528	56.3817	32.3476	69.0727
330min	55.3366	30.9555	45.9069	34.3274	25.7379	28.5456	24.0212	82.5445	9.91002	32.2758	39.5164	290.11	115.143	27.3293	20.1194	52.302	117.854	99.3969	87.6687	93.2619	60.5039	109.395	34.6462	56.9495	56.5749	30.6904	41.8561	38.371	59.6454	35.2654	45.9437	36.7598	37.5957	53.518	34.648	43.6972	24.4981	74.8234	82.3498	25.1931	16.4383	99.9866	32.6833	113.82	81.0821	66.6288	56.3774	31.759	72.2558
335min	40.3655	25.4571	42.4481	37.6821	37.568	39.1424	22.3546	91.417	35.3064	37.4465	60.5136	305.113	133.302	37.0931	30.7407	68.9203	129.063	102.045	105.221	103.953	67.5239	117.455	38.0464	76.4505	47.145	26.7258	43.1509	43.1962	55.3737	36.0492	46.612	37.7502	35.791	50.8851	27.796	40.1787	31.7543	98.5984	98.0266	27.6416	35.2202	117.309	50.3192	102.284	74.6262	59.093	68.967	33.3638	61.5275
340min	44.04	29.118	40.1945	32.1472	33.5849	35.7763	20.1011	84.0064	33.2477	29.2719	61.3308	304.921	130.928	33.4787	34.4589	69.6212	116.279	97.6493	91.5922	92.0551	60.163	117.674	35.5302	59.3774	48.135	22.3279	49.8711	39.5415	43.4237	24.3372	43.7611	22.149	33.0391	51.9448	29.4666	39.4171	27.299	88.0087	88.2134	27.7242	25.9328	120.772	57.7651	92.8988	82.1663	65.5049	63.4171	34.467	68.3867
345min	40.7538	23.2525	40.5751	23.4407	30.7683	29.8107	22.9328	93.4509	31.6071	31.8774	53.7943	300.875	132.198	29.2932	37.1415	71.7763	112.691	91.3763	90.2834	101.904	61.472	106.902	39.0846	51.205	51.2975	26.6468	49.8593	34.4547	50.3622	38.4721	38.8853	27.8355	31.8513	42.0913	29.4781	40.9919	36.3818	87.8478	80.8768	25.5748	31.8778	107.136	51.7937	107.059	79.0763	64.7187	60.8281	35.1458	61.7771
350min	46.737	31.839	26.5932	25.2993	32.879	32.4978	19.9727	70.9552	28.986	35.7849	46.8684	299.334	123.688	39.4463	29.4513	66.3789	118.113	93.6673	89.8016	90.8755	63.099	110.037	33.3803	56.3145	48.1663	34.0295	45.4506	36.9378	57.6553	32.4234	47.142	26.5211	30.0072	51.8462	30.0005	42.4369	22.7198	100.831	82.058	24.9377	22.9076	120.574	54.6408	103.597	89.2003	58.3166	53.3618	29.6156	57.4961
[truncated: 92 more columns]

## Sheet: shmoo growth rates
ORF	YGL244W	YHR206W	YPL128C	YDL070W	YER088C	YDR477W	YDL080C	YHL027W	YIL128W	YGL197W	YOR290C	YDR081C	YNL236W	YOL051W	YOL089C	YNL068C	YLR451W	YNL216W	YJL056C	YJL168C	YKL222C	YIL038C	YBR289W	YJL176C	YML099C	YMR238W	YNL280C	YCR017C	YGR014W	YJL080C	YFL004W	YJR143C	YDL128W	YER021W	YKL209C	YLR310C	YCL027W	YDR335W	YNL279W	YPL192C	YGR152C	YER118C	YAR027W	YCR093W	YOR246C	YNL273W	YPR122W	YER003C	YOL082W
Gene	RTF1,CSL3	SKN7,BRY1,POS9	TBF1,LPI16	BDF2	DOT6	SNF1,CAT1,CCR1,GLC2,HAF3	THI3,KID1	RIM101	MET18	MDS3	SNF2	PDC2	SIN4	GAL11	HAL9	FKH2	LEU3	RAP1	ZAP1	SET2	YKL222C	NOT3	SNF5	SWI3	ARG81	DFG5	ERG24	YCR017C	MSB2	SCP160	YFL004W	YJR143C	VCX1,HUM1,MNR1	RPN3,SUN2	STE6	CTN1	FUS1	STE2	YNL279W	YPL192C	RSR1,BUD1	SSU81,SHO1	YAR027W	CDC39,NOT1,SMD6	YOR246C	TOF1	AXL1,STE22,FUS5	PMI40,PMI	YOL082W
0min	0.0369479	0.0370154	0.038229	0.0503487	0.0465299	0.0360857	0.0211279	0.0410745	0.0436329	0.0368798	0.0353818	0.0387072	0.0435735	0.0278258	0.0412349	0.0310645	0.0415637	0.0333075	0.0348383	0.0415717	0.037991	0.0367606	0.0538694	0.0339811	0.048165	0.0377037	0.0375656	0.0416748	0.0396064	0.0374345	0.0424061	0.0349026	0.0329747	0.0366033	0.0390791	0.0415512	0.0348048	0.0435314	0.042981	0.0422513	0.0366647	0.0396863	0.0369007	0.032381	0.0337994	0.0304851	0.0343628	0.0322454	0.0400332
5min	0.0386926	0.0418254	0.0421083	0.0435321	0.0385727	0.0371918	0.0351467	0.0354404	0.0415929	0.045218	0.0381208	0.0370931	0.0401264	0.0228413	0.0429486	0.040621	0.0344788	0.0368331	0.0289825	0.0434592	0.0437328	0.0380537	0.0483593	0.0369521	0.0508338	0.0399879	0.040437	0.0391942	0.0388744	0.0356105	0.036847	0.0347953	0.0341948	0.0356194	0.0381899	0.0412721	0.0374641	0.036662	0.0384661	0.0392913	0.038771	0.0366201	0.0375799	0.0364171	0.0332303	0.0344138	0.033867	0.0394996	0.0283724
10min	0.0400601	0.0420437	0.0368633	0.0326941	0.0264486	0.0351882	0.0315976	0.0296174	0.0424141	0.037457	0.0395817	0.0381195	0.0396537	0.0393584	0.0429462	0.0409996	0.0371404	0.0382524	0.0370394	0.041739	0.0375104	0.041685	0.0306245	0.0415445	0.0343111	0.0371335	0.036671	0.0371703	0.0442987	0.0387398	0.0401351	0.0376232	0.0396933	0.0389533	0.0395943	0.0397879	0.036312	0.0378745	0.0347224	0.0397117	0.038437	0.0385528	0.0389469	0.0393591	0.0386265	0.0383331	0.0374116	0.0374285	0.0401291
15min	0.038036	0.0396564	0.0368295	0.0336653	0.0410632	0.0333959	0.0523139	0.0399321	0.033322	0.0363685	0.0377245	0.0381455	0.0327841	0.0476327	0.0326099	0.040709	0.0404822	0.0401056	0.0441484	0.0415064	0.0382021	0.0389378	0.0292309	0.043077	0.0259988	0.0389438	0.0376755	0.0370527	0.0396701	0.0404868	0.0366612	0.0412245	0.0428821	0.0403635	0.0391569	0.0360355	0.041528	0.0369899	0.0373449	0.0365979	0.0398425	0.0402682	0.0392172	0.0414959	0.0401109	0.0464658	0.0417916	0.0382855	0.0386537
20min	0.0387634	0.0319592	0.0384698	0.0322598	0.0398856	0.0506384	0.0523139	0.0464356	0.0315381	0.0365768	0.0416911	0.0404348	0.0363623	0.0548417	0.0327603	0.039106	0.0388349	0.0440014	0.0474914	0.0242237	0.0350638	0.0370629	0.0304159	0.0369453	0.0331914	0.0387311	0.0401509	0.037408	0.0300505	0.0402284	0.0364507	0.0439544	0.0427551	0.0409605	0.0364799	0.0338533	0.0423911	0.0374421	0.0389856	0.0346478	0.0387849	0.0373725	0.0398553	0.0428469	0.0467329	0.0428021	0.0450671	0.0450411	0.0453116
25min	0.0400906	0.0375283	0.0455942	0.0215518	0.0398856	0.0363602	0.037286	0.0354017	0.0217687	0.0325524	0.0432153	0.035912	0.0302055	0.0527788	0.0371225	0.059935	0.0429219	0.0481556	0.0461734	0.0295641	0.0394748	0.0380653	0.0250964	0.0353396	0.0330422	0.0345526	0.0399425	0.0357221	0.0226457	0.0343854	0.0322033	0.0380281	0.0455528	0.0402992	0.0345365	0.0300393	0.0387303	0.0366129	0.0371745	0.0354766	0.037611	0.0370986	0.0394044	0.045593	0.0409655	0.0433563	0.0451396	0.0436225	0.0428921
30min	0.0375692	0.0332286	0.0442947	0.0277191	0.028267	0.0424933	0.0378778	0.038273	0.030868	0.0269553	0.0430903	0.0390602	0.0323415	0.0504649	0.0309082	0.0623966	0.0492518	0.0500039	0.0458561	0.033383	0.0247626	0.0392455	0.0198806	0.0333668	0.0260037	0.031032	0.0331057	0.0363355	0.022579	0.0343737	0.0345336	0.0349686	0.0433815	0.042403	0.0345117	0.0293681	0.0381311	0.0405685	0.0402015	0.0342927	0.0369708	0.0378763	0.0388797	0.043274	0.04313	0.0431288	0.0489545	0.045042	0.0458536
35min	0.0364997	0.0305873	0.0467188	0.0313384	0.0291653	0.0424933	0.0550696	0.0472705	0.0271198	0.0332147	0.0423173	0.0398353	0.0274264	0.0378357	0.0253828	0.0658772	0.0442849	0.0531382	0.0497689	0.0462755	0.0304803	0.0463347	0.026984	0.0343549	0.0317875	0.0313831	0.0331469	0.0342937	0.0133064	0.0273259	0.0298287	0.0334486	0.0384671	0.033681	0.0318877	0.028503	0.0356097	0.0368724	0.0384084	0.034437	0.0377848	0.0341765	0.035076	0.0397455	0.0367672	0.0384072	0.0473632	0.0472989	0.0328586
40min	0.0392202	0.0270232	0.0413205	0.0214725	0.018363	0.0345769	0.0318025	0.0412495	0.0346358	0.0293022	0.0345651	0.0394373	0.030914	0.0340679	0.0298548	0.0671651	0.0416419	0.0535348	0.0505018	0.0563636	0.0302185	0.0554285	0.0189694	0.0305186	0.0343393	0.0265495	0.0355467	0.0352609	0.0159328	0.0248735	0.0292898	0.0246209	0.0339473	0.0360848	0.0319831	0.0312312	0.0323278	0.037317	0.0363291	0.0385175	0.0365585	0.0289066	0.0335573	0.0394921	0.0394623	0.0371108	0.0438163	0.0466346	0.0344591
45min	0.0359816	0.0268771	0.0391836	0.0230988	0.00673817	0.0363048	0.0339904	0.038605	0.0303438	0.0219869	0.0304489	0.0344367	0.0242511	0.0313999	0.0289048	0.0693683	0.0387995	0.0477348	0.0427147	0.0537385	0.0267603	0.0557122	0.0210461	0.0363777	0.0273834	0.024712	0.0329479	0.0323615	0.0203029	0.0195623	0.0271354	0.0265204	0.0322722	0.0318857	0.0299082	0.0270609	0.030346	0.0353676	0.035596	0.0370983	0.0352732	0.0281634	0.0315813	0.0372187	0.0345473	0.0371236	0.042875	0.0452047	0.0323848
50min	0.0333806	0.0253479	0.0361919	0.0255185	0.0391446	0.0282853	0.0339904	0.0409413	0.02898	0.0180335	0.0255875	0.0310028	0.0244556	0.0278838	0.0230538	0.053135	0.0293745	0.0406012	0.0367236	0.0530206	0.0265557	0.0540322	0.0258466	0.0373371	0.0265034	0.0212491	0.0312294	0.0349926	0.0232354	0.0267381	0.0281795	0.0235618	0.0271888	0.0230393	0.0289165	0.0245387	0.0298966	0.0330966	0.0346682	0.0312651	0.0347516	0.0248162	0.0302483	0.0351892	0.0366395	0.0342866	0.0421404	0.0441548	0.0246765
55min	0.0323098	0.0249718	0.0367713	0.022227	0.0371171	0.0355171	0.0234402	0.0348517	0.0222618	0.0123614	0.0223834	0.0218184	0.0208456	0.023173	0.0187334	0.0403876	0.0212846	0.0333279	0.0333331	0.0492077	0.0265557	0.0515572	0.0218111	0.0306673	0.0344533	0.0227637	0.0347985	0.0336828	0.0206466	0.0226162	0.0274772	0.02715	0.0273504	0.0243562	0.0266156	0.0236869	0.0296469	0.0297726	0.031578	0.0316746	0.0321644	0.0211822	0.0285161	0.0364681	0.0313086	0.0336243	0.0403358	0.0387949	0.0306812
60min	0.0304189	0.0209371	0.033467	0.024328	0.0482383	0.0355171	0.00624831	0.0257682	0.0188825	0.0100948	0.0212612	0.0154467	0.0188174	0.0233882	0.0183872	0.0345347	0.0203341	0.0285908	0.0303881	0.0476755	0.0273941	0.0492	0.0144715	0.0267545	0.0280088	0.0193246	0.0324879	0.0347269	0.0200716	0.0206722	0.0250611	0.0248585	0.0254862	0.0267721	0.0246168	0.0236928	0.028313	0.0289184	0.0313769	0.0269346	0.0300695	0.0208014	0.0278182	0.0370376	0.0319878	0.0343126	0.038421	0.0332684	0.0243463
65min	0.0277079	0.0206101	0.036171	0.030623	0.0444259	0.0545565	0.00624831	0.0298178	0.0132013	0.00684525	0.0167904	0.00928357	0.0117155	0.0181275	0.0139151	0.0290616	0.0218894	0.0244343	0.0190809	0.0395706	0.0211164	0.0406524	0.0170851	0.0260282	0.0322745	0.0188189	0.0231929	0.0304535	0.0178987	0.0209481	0.023684	0.0259476	0.0230564	0.0216113	0.0222166	0.0180638	0.0249041	0.0255344	0.0307345	0.0246599	0.0268372	0.0202323	0.025907	0.0358363	0.0222471	0.031288	0.0383381	0.0305159	0.0264586
70min	0.0287149	0.0229452	0.0363891	0.0252405	0.0474541	0.035586	0.00531399	0.0413552	0.0115517	0.0108998	0.0154787	0.00993673	0.0136679	0.0203122	0.0124613	0.0238102	0.0165375	0.0225164	0.0176684	0.0444819	0.0266726	0.0438857	0.0245392	0.0237322	0.0296175	0.0167935	0.0232724	0.0313739	0.0175244	0.0235773	0.0267479	0.0255655	0.0225835	0.0202948	0.0197044	0.0199541	0.0247277	0.025131	0.0282735	0.0249149	0.024648	0.0194303	0.0250097	0.0357591	0.0187657	0.0303311	0.0345699	0.0288397	0.0207369
75min	0.0250348	0.0179355	0.0314755	0.0228208	0.0150476	0.0437365	0.00795242	0.0356385	0.00788916	0.00942474	0.0135406	0.0106998	0.0156829	0.0194706	0.0126917	0.0172916	0.0210862	0.0197365	0.0207641	0.0501677	0.0233408	0.0465516	0.0236041	0.0217671	0.0335884	0.0200622	0.0211881	0.0269976	0.0140205	0.0182111	0.0241778	0.0290755	0.0197058	0.022229	0.018242	0.0204315	0.0241836	0.0236447	0.0258844	0.0235303	0.023357	0.0184043	0.0228003	0.0330769	0.0199314	0.0293025	0.0311406	0.028246	0.0241701
80min	0.0238371	0.0132393	0.034526	0.02329	0.038693	0.0377115	0.00389201	0.0405801	0.00901713	0.0117564	0.0134001	0.00929859	0.0112562	0.0208587	0.0117836	0.027612	0.0196964	0.0177248	0.0231936	0.0493439	0.0357155	0.0544603	0.0270374	0.0228204	0.0375852	0.0149347	0.0198588	0.0265979	0.0149446	0.0203502	0.0250496	0.0214566	0.0179539	0.0194957	0.0160482	0.0204327	0.0203713	0.0231265	0.0257461	0.0204095	0.0225405	0.0211206	0.0220405	0.0308493	0.017369	0.0257414	0.0292066	0.0245277	0.0216996
85min	0.0244175	0.0174392	0.0316566	0.016509	0.0344203	0.0439834	0.0271273	0.0343775	0.0114826	0.00841178	0.0145862	0.00732185	0.0131737	0.017869	0.0117899	0.0320899	0.0204144	0.0173908	0.0192586	0.0491407	0.0336789	0.0459511	0.0270374	0.0213027	0.0402631	0.0168832	0.0201589	0.0253986	0.0167424	0.0239572	0.0254983	0.0262771	0.0179134	0.0171323	0.0137927	0.0167404	0.0213964	0.0218588	0.0280589	0.0216396	0.0206333	0.0193029	0.0205433	0.0287579	0.0175806	0.0231935	0.0287528	0.0282156	0.0260958
90min	0.0236615	0.0190975	0.0299978	0.0118936	0.0344203	0.0305489	0.0350456	0.036549	0.0101028	0.0104898	0.018376	0.00901336	0.0165075	0.0190564	0.0166125	0.0293384	0.0164788	0.0142131	0.0225899	0.049025	0.0311476	0.0468048	0.0355692	0.0187735	0.0415225	0.0157323	0.0248287	0.0286156	0.0135611	0.0218094	0.0270641	0.0259912	0.0170951	0.0155014	0.0132005	0.0193412	0.0208854	0.0208803	0.0264258	0.0214924	0.0202751	0.0177525	0.0217414	0.0238241	0.0218529	0.0251398	0.0270347	0.0238261	0.0240738
95min	0.0216952	0.0144686	0.0257741	0.00830042	0.0485906	0.0305489	0.0348277	0.0213036	0.00763382	0.0086181	0.0202328	0.0100102	0.0137114	0.0130199	0.0136307	0.0256015	0.016624	0.0115553	0.0199799	0.0400291	0.0286522	0.0394084	0.0278437	0.0190798	0.036324	0.016583	0.0208232	0.0267254	0.0134189	0.0244951	0.0213747	0.0214275	0.0155622	0.0154459	0.0139309	0.0158173	0.0184026	0.0188962	0.0223228	0.0187645	0.0200833	0.0152398	0.0202537	0.0217275	0.0208754	0.020171	0.026438	0.0212572	0.0247506
100min	0.0238803	0.0154506	0.0308549	0.0142823	0.0485906	0.0297972	0.0511494	0.022252	0.00842921	0.0105461	0.0173941	0.00510852	0.011323	0.0120178	0.0123933	0.0365735	0.0125586	0.0109988	0.0142013	0.0353255	0.0319061	0.0344118	0.0247	0.0201659	0.0382525	0.0139074	0.0197151	0.0270952	0.0156733	0.0240762	0.0240494	0.0224633	0.0169295	0.0166495	0.012208	0.0154022	0.0182261	0.021961	0.0231536	0.0196201	0.0152886	0.0155178	0.0199917	0.0204195	0.0198082	0.0208677	0.029413	0.0175015	0.0223849
105min	0.0243129	0.0211206	0.0230831	0.00766154	0.0417789	0.0377451	0.0511494	0.0231649	0.00803426	0.0120914	0.0167015	0.00794346	0.0109051	0.0156014	0.0111103	0.0245676	0.0114927	0.00943103	0.0126311	0.0349524	0.0212035	0.0243048	0.0216802	0.0243943	0.0267913	0.0161082	0.0174529	0.0279536	0.0131758	0.0243731	0.0216907	0.0252411	0.0135071	0.0133483	0.0119251	0.0143761	0.0182429	0.0200235	0.0243759	0.0201161	0.0151434	0.0122061	0.0202434	0.0202216	0.0251585	0.0202147	0.0262942	0.0183307	0.0216398
110min	0.0221963	0.0166496	0.0258905	0.0183265	0.0424475	0.0314731	0.0279141	0.0334932	0.00546725	0.0158674	0.014353	0.00940475	0.00909547	0.0149706	0.0090098	0.0212543	0.00566658	0.00809623	0.00987218	0.0276882	0.0218314	0.0260435	0.0332677	0.0272742	0.0328709	0.0138272	0.0170352	0.0262472	0.0125735	0.0236768	0.0208938	0.0146714	0.0133079	0.0126743	0.0128825	0.0159505	0.0156451	0.0206499	0.0230041	0.0151217	0.0142982	0.0133109	0.0185046	0.0200282	0.0197975	0.0196465	0.0261279	0.0155563	0.0215973
115min	0.0210097	0.0161162	0.0233374	0.0179853	0.0424475	0.0310371	0.0199959	0.0244777	0.0062533	0.0164354	0.013709	0.00850872	0.00714153	0.017661	0.00530695	0.0241259	0.00852956	0.00946711	0.00858843	0.0263838	0.0262136	0.0252276	0.021248	0.0348654	0.0324385	0.0137147	0.0194765	0.0241629	0.0159768	0.025204	0.0210067	0.0181741	0.0125875	0.0102812	0.0126167	0.0150454	0.0177235	0.0204842	0.0224939	0.0155381	0.0103105	0.0119887	0.0170567	0.0228072	0.0250267	0.016425	0.0262088	0.0159556	0.0274479
120min	0.0210883	0.0161162	0.0260762	0.0236975	0.0354742	0.0389665	0.0392976	0.0262099	0.0062533	0.0175111	0.0103727	0.00880314	0.00866507	0.0152888	0.00645485	0.0217494	0.0075128	0.0105716	0.0115959	0.0275623	0.0226672	0.0330458	0.0172596	0.0382907	0.0366262	0.0128388	0.0176155	0.022976	0.0165355	0.0205352	0.0224269	0.0154371	0.0118017	0.0117409	0.0128092	0.0170276	0.0171639	0.0176645	0.0231267	0.0159278	0.00797089	0.0130063	0.018151	0.0211729	0.0237735	0.0188619	0.024878	0.0162838	0.0323367
125min	0.0190871	0.0167135	0.0239613	0.0177156	0.0446175	0.0373746	0.0203375	0.0393605	0.00650804	0.0182561	0.0148223	0.0112163	0.00716464	0.0204176	0.00806943	0.017624	0.00941767	0.0139438	0.0129977	0.0266627	0.0268044	0.0339955	0.018404	0.0396173	0.0319719	0.0136601	0.0158347	0.0234688	0.0127464	0.0248078	0.0211932	0.0182838	0.0117352	0.00935322	0.0123126	0.0161615	0.0167913	0.0180193	0.0252338	0.015888	0.00951379	0.0131112	0.0173128	0.0207235	0.0246581	0.0190706	0.0223633	0.01862	0.0291971
130min	0.0201611	0.014334	0.025299	0.0292943	0.0277838	0.0209806	0.0203375	0.0278097	0.00549323	0.0153319	0.018215	0.0114591	0.00815682	0.0165186	0.00705927	0.0208919	0.0134441	0.0139422	0.0172558	0.0222588	0.0251323	0.0382342	0.0184916	0.0401467	0.0320927	0.0114315	0.0164773	0.0213254	0.0145969	0.0244465	0.022124	0.015506	0.0107894	0.0107697	0.0124129	0.0147203	0.0162223	0.0176253	0.0245736	0.0150939	0.00532366	0.0133999	0.0163972	0.0187096	0.0214625	0.0195291	0.0220936	0.0182894	0.0234465
135min	0.0197252	0.0180101	0.0245837	0.0284188	0.0260551	0.0317596	0.0273699	0.027955	0.00646753	0.0163007	0.0148671	0.011019	0.00923809	0.0225502	0.00800354	0.0192686	0.0127019	0.012747	0.0147742	0.0313155	0.0286566	0.0360886	0.0116724	0.0401143	0.0325199	0.0120377	0.0145947	0.0185602	0.0150233	0.0246798	0.0194824	0.0228233	0.0113261	0.00887166	0.011928	0.0126768	0.0158886	0.0163295	0.0210209	0.0167658	0.00644781	0.0131068	0.0201024	0.0180545	0.0252706	0.0215922	0.0230005	0.0169241	0.0199596
140min	0.0181466	0.0149914	0.0283983	0.0270803	0.040647	0.0245152	0.0302842	0.0301686	0.00742369	0.0137704	0.0183594	0.00982649	0.00994084	0.0263753	0.00831295	0.0214124	0.00842965	0.0117424	0.013022	0.0364349	0.0366769	0.0363784	0.0122966	0.0391498	0.0288612	0.0117784	0.00897078	0.0179104	0.0153529	0.0222864	0.0196633	0.0147305	0.0113693	0.0119503	0.0114852	0.0151724	0.016846	0.0161477	0.0226978	0.0155932	0.00886987	0.0146862	0.0203864	0.0170677	0.0196828	0.0206298	0.020153	0.0174714	0.0156697
145min	0.0192644	0.01919	0.0234243	0.0299902	0.0432581	0.0204031	0.015123	0.0309511	0.00742369	0.0105119	0.0222686	0.0112124	0.00878383	0.0242712	0.00931594	0.0224941	0.010381	0.0117294	0.0147654	0.0328699	0.0422253	0.0312814	0.0150914	0.0318551	0.0332395	0.0109828	0.0108719	0.0196957	0.0134119	0.0262818	0.0182564	0.0218783	0.0132682	0.0114876	0.0116763	0.0124654	0.0166804	0.0193431	0.0260653	0.0154118	0.0105772	0.0142939	0.0190963	0.017357	0.0231653	0.0191239	0.0200942	0.0152917	0.00573036
150min	0.0187934	0.0193224	0.0240633	0.0357454	0.0341147	0.0363508	0.015123	0.0253762	0.0102863	0.0119342	0.0228824	0.0103666	0.00977815	0.0224335	0.00851918	0.0211766	0.00974946	0.0123555	0.0162684	0.0277383	0.0338796	0.0315583	0.0138824	0.0426603	0.0238741	0.0105363	0.0138412	0.0179786	0.0141248	0.0236398	0.0169204	0.0145912	0.0100922	0.0104824	0.0105027	0.0138915	0.0137513	0.0172182	0.0232775	0.0128255	0.0102278	0.0153393	0.0218279	0.0179856	0.0217256	0.0173462	0.0208377	0.0176225	0.0068712
155min	0.0201071	0.0185595	0.0228571	0.0315829	0.0462335	0.0363508	0.0255045	0.0253762	0.00941903	0.0133883	0.017684	0.00993572	0.0122204	0.0268099	0.0083038	0.0163588	0.00865878	0.0117757	0.0126294	0.0378469	0.0409416	0.0268239	0.0153402	0.0368492	0.0290168	0.0106331	0.0128576	0.0191998	0.0126653	0.0239808	0.0165166	0.0210107	0.014035	0.0125101	0.0122462	0.0152369	0.0160478	0.0193656	0.0220459	0.0139159	0.0130854	0.0141925	0.0220512	0.0158398	0.0229924	0.0197277	0.0211063	0.0159947	0.0136837
160min	0.0198274	0.017906	0.0185307	0.0314155	0.0458046	0.0255717	0.0184721	0.0241303	0.0101404	0.0135219	0.0194476	0.0105784	0.0124401	0.0259539	0.00915748	0.0166069	0.0104742	0.0137968	0.0148374	0.0258134	0.0331044	0.0275692	0.0175269	0.0303474	0.0216684	0.0119884	0.013398	0.020601	0.0123206	0.0239891	0.0183317	0.0154639	0.0119189	0.0119378	0.0126295	0.0161548	0.0174943	0.0192803	0.0236576	0.0135663	0.0127285	0.0138978	0.0190737	0.01638	0.0218933	0.0173306	0.0193783	0.017331	0.0112048
165min	0.0197527	0.0211769	0.0143253	0.0314155	0.0336712	0.0355961	0.0171155	0.0206845	0.00714008	0.0133283	0.0168097	0.0113389	0.0117405	0.0192728	0.00885365	0.0138269	0.0140125	0.0152614	0.0161305	0.0147709	0.0288482	0.0265458	0.0169027	0.0322245	0.0213266	0.0122894	0.013673	0.0191898	0.00950576	0.0260582	0.0144906	0.0220898	0.0133958	0.0134519	0.012466	0.0148922	0.0157567	0.020476	0.0225634	0.0127848	0.0115694	0.0133101	0.0179788	0.0151389	0.0219438	0.0197214	0.0211436	0.0167199	0.0112331
170min	0.0156058	0.0213741	0.0149273	0.0327509	0.0461986	0.0433717	0.0126558	0.0267663	0.00973097	0.0166281	0.0164344	0.00933569	0.0109389	0.0192728	0.0077769	0.012624	0.0165593	0.0149613	0.0145815	0.0290563	0.0273254	0.0272157	0.0217044	0.0331888	0.0163958	0.0132559	0.0170616	0.0213442	0.00990091	0.0257455	0.0187495	0.0192322	0.0118094	0.0120055	0.0119889	0.015297	0.0166328	0.0200536	0.0210369	0.012258	0.0124787	0.0142914	0.0191311	0.0124205	0.0230481	0.019997	0.0223399	0.018588	0.0220072
175min	0.0188279	0.0210372	0.0164022	0.030283	0.0599439	0.0216172	0.0171695	0.0238079	0.00785894	0.0169705	0.0150526	0.00814837	0.0107762	0.0222221	0.00625347	0.0087355	0.0143693	0.0165252	0.0164982	0.0331304	0.0280407	0.0221676	0.0210473	0.0148555	0.0204701	0.0140895	0.0146757	0.0219978	0.0120199	0.0264648	0.0165346	0.0203216	0.0126685	0.0119961	0.0129103	0.0130127	0.0184166	0.0197461	0.0249057	0.0131135	0.0128609	0.012769	0.018886	0.00986717	0.0222462	0.0216316	0.0221193	0.0138044	0.0241712
180min	0.0116554	0.0220037	0.0151284	0.0291368	0.0529663	0.0216172	0.00678803	0.0238079	0.00688315	0.0164892	0.0183447	0.00562944	0.0092095	0.0157846	0.00635983	0.00913405	0.0143463	0.0172807	0.0160567	0.0247394	0.0248403	0.0232449	0.0210336	0.0240489	0.0134792	0.013747	0.0137324	0.0212056	0.0105431	0.0232415	0.0144905	0.0175976	0.0108362	0.0097052	0.0120545	0.0119406	0.0173146	0.018093	0.0243154	0.0101949	0.0137551	0.0155556	0.0185523	0.00929851	0.0210753	0.0194073	0.0203598	0.0145022	0.0210964
185min	0.011487	0.0229521	0.0259579	0.0224255	0.06216	0.0216172	0.0113536	0.0171739	0.00571484	0.0107468	0.0181995	0.00499736	0.0065659	0.0163709	0.00655566	0.0123587	0.0144186	0.0151226	0.0134166	0.0318006	0.0280041	0.0227657	0.0237477	0.0294384	0.0207869	0.0125254	0.0155573	0.0219115	0.0123319	0.022855	0.0138953	0.0206514	0.0122673	0.0126472	0.0123237	0.00991003	0.0179661	0.0206354	0.0305268	0.00975882	0.011906	0.0141079	0.019083	0.0070505	0.0221556	0.0205782	0.0219565	0.0146992	0.0288455
190min	0.00896619	0.0195008	0.0201474	0.0249184	0.067417	0.0191584	0.0128371	0.0177843	0.00728179	0.0146454	0.0193216	0.00489325	0.0113664	0.0150156	0.00701775	0.013368	0.0138501	0.0143032	0.0151082	0.03419	0.0183194	0.0197873	0.0299473	0.0254461	0.0200664	0.0119472	0.0148383	0.0214467	0.012401	0.0206145	0.0146288	0.0144072	0.0131834	0.0121728	0.0133839	0.0104611	0.016894	0.0190142	0.0307323	0.0113874	0.0121266	0.012599	0.0205693	0.00804133	0.0230855	0.0218424	0.0227242	0.0177556	0.0255657
195min	0.0115104	0.0196682	0.0298051	0.0198623	0.0420534	0.0199924	0.0201796	0.0195074	0.00634258	0.01156	0.0192893	0.00794426	0.0122882	0.018666	0.00712575	0.0127853	0.0108115	0.01509	0.0146239	0.0227198	0.0186922	0.017436	0.0244694	0.0442706	0.0205528	0.0115178	0.012702	0.0186754	0.0108491	0.0237281	0.0118399	0.0132795	0.0118132	0.011578	0.0134018	0.0110576	0.0160279	0.0194212	0.0318372	0.0101573	0.0127023	0.0136005	0.0192454	0.00992596	0.021407	0.0216264	0.0220619	0.0167956	0.0203274
200min	0.0121591	0.0208201	0.0228242	0.0218908	0.0387444	0.0199924	0.0199581	0.0139419	0.00676889	0.00805769	0.0162949	0.00863685	0.0128158	0.0104597	0.00839717	0.0133404	0.0111015	0.013935	0.0120859	0.0252432	0.0169882	0.0204435	0.0244694	0.0476855	0.0164785	0.012083	0.0140721	0.0171166	0.00909567	0.0233728	0.0130943	0.019124	0.012125	0.0130279	0.0135418	0.0110216	0.0180806	0.0195199	0.0306732	0.0107543	0.0124837	0.0144189	0.0179609	0.00986271	0.0206238	0.0217791	0.0210355	0.0192474	0.0191221
205min	0.0163405	0.0188668	0.0228242	0.0157841	0.0534262	0.0199924	0.0274503	0.0139419	0.00701962	0.00838513	0.0181127	0.010466	0.0108215	0.0173721	0.00943332	0.0129418	0.0107197	0.017257	0.0143882	0.0261972	0.0179151	0.0179066	0.0276113	0.0440745	0.0235117	0.0123077	0.0150578	0.0187579	0.0127774	0.0232351	0.0128925	0.0185183	0.0123458	0.0121832	0.0140664	0.012956	0.017941	0.0198822	0.0313225	0.0114096	0.0109695	0.0122488	0.0167845	0.0108916	0.020281	0.0222723	0.0216064	0.0175478	0.0205637
210min	0.0137355	0.0189287	0.012393	0.0176421	0.0447403	0.0225382	0.0228847	0.0114589	0.00897693	0.00947374	0.0187466	0.0122116	0.0130285	0.0115281	0.00886991	0.0138392	0.0102932	0.0192547	0.0156956	0.020695	0.0128712	0.0158623	0.0179421	0.0452258	0.0181541	0.00948474	0.0137708	0.0175888	0.0121003	0.0229807	0.0123908	0.0142872	0.0119913	0.0120627	0.0129767	0.0136163	0.0159007	0.0174885	0.0287147	0.011973	0.0161408	0.0137822	0.0178865	0.0114451	0.0183943	0.0228851	0.0185645	0.0197285	0.0168545
215min	0.0180337	0.021363	0.0202237	0.0209734	0.0370248	0.0149725	0.0260814	0.0105812	0.00782642	0.00871397	0.0174234	0.0106002	0.00850288	0.0125114	0.00819621	0.0131019	0.00964968	0.0195766	0.0127785	0.0183056	0.0139888	0.0177947	0.0220557	0.0457181	0.0177339	0.0108163	0.0155241	0.0194198	0.0128355	0.0240798	0.0136175	0.0194778	0.0088888	0.0100879	0.0120668	0.0121762	0.0163859	0.0182311	0.0280907	0.0103049	0.0152676	0.0157832	0.0146982	0.0101176	0.0176343	0.0193244	0.0182401	0.0175587	0.0251785
220min	0.016898	0.01923	0.00890361	0.0192851	0.0607116	0.0110098	0.0200873	0.0084739	0.00743956	0.0143797	0.0178953	0.00869	0.00992935	0.0120311	0.00992962	0.0121736	0.00867696	0.0197932	0.013967	0.0217331	0.0156478	0.0192487	0.0210596	0.044316	0.0163929	0.014161	0.0137419	0.0175043	0.0146085	0.0214495	0.0154509	0.024455	0.0106558	0.0125271	0.0139758	0.0130422	0.0184968	0.0185174	0.0286599	0.0120014	0.0160568	0.0145476	0.0122805	0.00904648	0.0158065	0.0204873	0.0184712	0.0167529	0.0240378
225min	0.0114329	0.0181833	0.011726	0.0207009	0.060697	0.0194931	0.0157951	0.00945414	0.00874993	0.0156203	0.0194195	0.0104695	0.0125543	0.0151766	0.010671	0.0147792	0.0102824	0.016284	0.0124605	0.0154087	0.0151125	0.0154281	0.0235287	0.0442811	0.0208943	0.0117398	0.0136653	0.019024	0.0144505	0.0227183	0.0133451	0.0189967	0.0128881	0.0136082	0.0144782	0.0136851	0.0191908	0.0179948	0.0287764	0.0122525	0.0178733	0.0145992	0.0122916	0.00951808	0.0151694	0.0181352	0.0191828	0.0174869	0.0280496
230min	0.0140459	0.0188016	0.0137707	0.0235183	0.040874	0.0221491	0.00830291	0.0114771	0.0129137	0.0140472	0.0176568	0.010822	0.0125543	0.0110516	0.0101336	0.0189363	0.00775149	0.015308	0.0115489	0.0277528	0.018033	0.0191487	0.0178177	0.0386987	0.0200861	0.011761	0.0115704	0.0173324	0.0133356	0.0216308	0.0129486	0.0200721	0.0125063	0.0127571	0.0140241	0.012579	0.0186365	0.0195804	0.0292949	0.0132299	0.0198978	0.0168359	0.0126164	0.00935955	0.0137409	0.0183476	0.0212309	0.0182724	0.0246638
235min	0.0143731	0.0165422	0.0168453	0.0206532	0.0341085	0.0220822	0.0145175	0.014172	0.0101294	0.0156166	0.0207322	0.00848208	0.0125488	0.0117549	0.0102125	0.0136829	0.00978018	0.0163141	0.0128697	0.0287331	0.0179057	0.0204349	0.0192963	0.0478932	0.0168318	0.014229	0.0111059	0.0179666	0.0124002	0.0221445	0.0171464	0.0224368	0.0111757	0.012116	0.0139426	0.0126469	0.0210312	0.0208341	0.0294566	0.0118038	0.0161018	0.0150644	0.0118501	0.0089046	0.0169845	0.0165933	0.0239057	0.0155456	0.0213225
240min	0.013472	0.0171986	0.0110032	0.0167475	0.0381191	0.0316633	0.0164971	0.0197653	0.0116384	0.0127016	0.0210548	0.0110995	0.0143062	0.0155562	0.0096675	0.0126897	0.00790477	0.0162189	0.011127	0.0287331	0.0188105	0.0200983	0.0128184	0.0453832	0.0143286	0.0130862	0.0101131	0.0157766	0.0141657	0.0203992	0.01323	0.0186213	0.0140708	0.0142432	0.0149285	0.0121548	0.0213712	0.0215223	0.0314237	0.014656	0.0199499	0.0133071	0.0149491	0.0082868	0.0149287	0.0184658	0.0228778	0.0150796	0.017725
245min	0.0145634	0.0147684	0.0121869	0.0191649	0.0319149	0.0231993	0.0144321	0.015988	0.0103735	0.00872822	0.021589	0.0115557	0.0144683	0.0124919	0.00858072	0.0149461	0.00843154	0.0176709	0.0114908	0.0413164	0.0217133	0.0214918	0.0123412	0.0357873	0.0189937	0.0100158	0.0122927	0.0199334	0.0128435	0.0182536	0.0107395	0.0124722	0.0129875	0.0104664	0.0122012	0.012602	0.0214358	0.0202625	0.0265331	0.0145077	0.0189564	0.0124776	0.0180329	0.00864895	0.0161263	0.0172777	0.0212594	0.013942	0.0162391
250min	0.0141322	0.0152041	0.0106969	0.0134766	0.0214932	0.014716	0.0230001	0.0150078	0.0110559	0.00871552	0.0237872	0.00900747	0.00986378	0.0133698	0.00572102	0.013943	0.00696601	0.0193078	0.0133113	0.0400837	0.0198086	0.0237125	0.0130357	0.038534	0.016918	0.011027	0.0102364	0.0173235	0.0145747	0.0184325	0.0128767	0.0166331	0.0116613	0.0106702	0.0122305	0.0129177	0.0203616	0.0210032	0.0285657	0.0151715	0.0187682	0.0112905	0.0192713	0.00844803	0.0158411	0.016729	0.0194119	0.0122102	0.0171955
255min	0.0112544	0.0132428	0.0125651	0.0114055	0.042933	0.0221399	0.0230001	0.0187581	0.00780562	0.0106455	0.0218594	0.00817587	0.0116875	0.0113469	0.00633516	0.0128772	0.00895177	0.0159591	0.0126824	0.0272824	0.0125582	0.0213331	0.014248	0.039429	0.01473	0.011014	0.0140833	0.0161731	0.013052	0.0196476	0.0145786	0.0149636	0.0128012	0.0132891	0.0124025	0.0125471	0.021428	0.0195932	0.0284178	0.0151693	0.020428	0.00976852	0.0203304	0.00811645	0.0161158	0.0159093	0.0203166	0.0128875	0.0189262
260min	0.0118757	0.0135424	0.00969189	0.0157138	0.0437127	0.0332601	0.0179364	0.0159525	0.00780562	0.0132648	0.0232156	0.010982	0.010473	0.0144888	0.00601846	0.0106601	0.01	0.0139547	0.0120465	0.0289834	0.0189964	0.0236353	0.0149407	0.0430739	0.0147602	0.0108577	0.0116276	0.0156913	0.011948	0.0191865	0.013959	0.0172969	0.0140593	0.0143553	0.0135	0.01133	0.0199783	0.0190445	0.028685	0.0175504	0.0202434	0.0104494	0.0203688	0.00820598	0.0140411	0.0145334	0.0162032	0.0127794	0.0247364
265min	0.0121678	0.0106424	0.0123766	0.0146045	0.0583922	0.0236789	0.011226	0.019526	0.00801552	0.0140708	0.0232583	0.00995318	0.00850695	0.0104169	0.00564976	0.0162002	0.0113761	0.0121843	0.0118193	0.0301135	0.0158571	0.0237265	0.0165979	0.039548	0.0152734	0.0111834	0.0101584	0.0177991	0.0127783	0.0195895	0.014654	0.0174862	0.0134896	0.010076	0.0126728	0.0116068	0.019418	0.0184989	0.0260951	0.0154508	0.017298	0.0114953	0.0207538	0.00837131	0.0153753	0.0156024	0.0165736	0.0120596	0.0200099
270min	0.00975283	0.0129111	0.0145615	0.0146434	0.047216	0.0289828	0.0142306	0.0149399	0.00801552	0.0121639	0.0219774	0.00868879	0.00783266	0.0118356	0.00492914	0.0200673	0.0126902	0.0107146	0.00965696	0.0134538	0.0120641	0.022971	0.0180864	0.0407993	0.0149071	0.010905	0.00976724	0.0139347	0.0149668	0.020023	0.0147712	0.0224238	0.0123504	0.0119153	0.0131989	0.0107892	0.017605	0.0177387	0.0304639	0.0157314	0.0177974	0.0119533	0.0213103	0.00796619	0.0138304	0.0156244	0.018064	0.0144775	0.0233848
275min	0.0129235	0.00998811	0.0169521	0.0136001	0.0482545	0.0289828	0.0104973	0.0191884	0.00665207	0.0110073	0.0213387	0.00954158	0.00780347	0.00782502	0.00952045	0.0162691	0.0123119	0.0101571	0.0100725	0.0176992	0.012306	0.0221593	0.0187828	0.0415315	0.0124814	0.0106009	0.0126092	0.0152588	0.0134191	0.0181942	0.0154683	0.0204358	0.0128298	0.0110287	0.0125573	0.010981	0.0161454	0.0177393	0.0289718	0.015449	0.0177834	0.0118282	0.0210451	0.00914137	0.0143791	0.0161268	0.0183563	0.0145025	0.0238616
280min	0.00982948	0.0128427	0.0137031	0.0167245	0.0316966	0.0189029	0.0104973	0.0150759	0.0052317	0.0110207	0.0258278	0.0109569	0.00770799	0.00706053	0.00887053	0.0131779	0.0103261	0.0118654	0.00982546	0.0174664	0.0124455	0.0193365	0.0200796	0.0438698	0.0111626	0.00853769	0.00750795	0.0143402	0.0141769	0.0169333	0.0140095	0.0221584	0.00961075	0.00886097	0.0111387	0.0121661	0.0147734	0.01802	0.0287569	0.0161449	0.0135592	0.0123371	0.0200687	0.00902384	0.0127938	0.0151154	0.0164373	0.0125625	0.0217378
285min	0.010581	0.0118415	0.0143326	0.0140136	0.0478107	0.0224904	0.0115948	0.0177837	0.00778717	0.0095567	0.0257675	0.00974689	0.0101336	0.003827	0.00901235	0.0170775	0.00955718	0.011536	0.00704394	0.0190575	0.011559	0.0220496	0.0193232	0.0265468	0.0125797	0.00873712	0.0113775	0.0130517	0.0158595	0.0161511	0.0125559	0.022884	0.0105863	0.0085313	0.0100569	0.0135927	0.0138988	0.0166207	0.0267544	0.0156502	0.015446	0.0119824	0.0197989	0.00920187	0.0136603	0.014652	0.018538	0.0121086	0.0152291
290min	0.00742627	0.0106491	0.0125784	0.0136436	0.0291207	0.0229932	0.0127105	0.0107608	0.00565186	0.00744323	0.029922	0.00990285	0.0092812	0.0062088	0.00962153	0.0120454	0.00806296	0.0137373	0.00824648	0.0206823	0.0124848	0.0232213	0.0212853	0.0275998	0.0120665	0.00660904	0.0135064	0.0125596	0.011063	0.015876	0.0150448	0.0224048	0.00888393	0.0113752	0.00944478	0.0136558	0.0141111	0.017269	0.0284162	0.0153183	0.0149767	0.0114548	0.0182511	0.0107724	0.0132645	0.0108765	0.0186293	0.0129826	0.0217835
295min	0.00892475	0.01142	0.0118064	0.0102211	0.0261093	0.0176892	0.0135317	0.0119685	0.00579248	0.00744323	0.0282195	0.00782807	0.00981178	0.00846675	0.00996136	0.0138144	0.00783452	0.0141423	0.00835799	0.0177548	0.00731746	0.0189071	0.0239611	0.0199157	0.00499001	0.0075055	0.0121093	0.0121784	0.0101672	0.0158229	0.0144256	0.0193185	0.0102097	0.0106081	0.00898481	0.0111888	0.013218	0.0159506	0.029688	0.0133869	0.0137434	0.0105495	0.0173523	0.0114646	0.0161465	0.0108695	0.0165557	0.0102308	0.0181029
300min	0.0108177	0.0121248	0.011441	0.0117783	0.0377636	0.0176892	0.015426	0.0136273	0.00396585	0.00916463	0.0291544	0.00958382	0.00994638	0.008454	0.00740243	0.0146081	0.00800491	0.0150837	0.00569171	0.0124442	0.0124089	0.018542	0.020101	0.0149616	0.00699626	0.00740304	0.0119244	0.0105226	0.00983973	0.0156628	0.0141044	0.023613	0.00909734	0.00948883	0.0099023	0.0114939	0.0147329	0.0144315	0.0303936	0.0131776	0.0118028	0.01188	0.0158261	0.00993213	0.0177121	0.0112436	0.0172636	0.00968809	0.017209
305min	0.00999516	0.0091332	0.010777	0.00947546	0.0452053	0.0281018	0.015426	0.0119667	0.00665352	0.00915969	0.0273229	0.0072235	0.00927162	0.0110829	0.006644	0.0157074	0.00800491	0.0143231	0.00414009	0.0104626	0.0121809	0.022661	0.015119	0.0181276	0.00900054	0.0084306	0.0141626	0.0121739	0.0121531	0.0157967	0.0158773	0.0212063	0.0105938	0.00835968	0.00975098	0.00928669	0.0143657	0.0149988	0.0309197	0.0117371	0.0118987	0.00992776	0.0146889	0.0105187	0.0186571	0.0118727	0.0180003	0.0133182	0.0158086
310min	0.0117491	0.0104446	0.0123538	0.00985375	0.0283115	0.0109153	0.0219563	0.0121278	0.00488869	0.0053463	0.0214221	0.00591753	0.00719851	0.00950597	0.00598507	0.0135556	0.00649656	0.0137042	0.00848612	0.0148331	0.00889565	0.0138848	0.0170568	0.0222927	0.0116124	0.00890539	0.014575	0.0122507	0.00940519	0.0167199	0.0133984	0.0208754	0.00864858	0.00856066	0.010479	0.0102373	0.0153741	0.0160381	0.0325139	0.0115618	0.0113421	0.00817014	0.0146495	0.011598	0.0166798	0.0111054	0.0188592	0.0145424	0.0197575
315min	0.0146412	0.0099153	0.013191	0.0155578	0.0342434	0.0243774	0.0193335	0.0159787	0.00605399	0.00680243	0.0186553	0.00802173	0.0063444	0.0110679	0.00691871	0.0158894	0.00845236	0.0109732	0.00856873	0.0168104	0.0107941	0.0149334	0.0164114	0.0253233	0.0116124	0.00854786	0.0147318	0.0112841	0.0119196	0.0157653	0.0112753	0.0219001	0.00941583	0.00649182	0.0104232	0.00915621	0.0153395	0.0143972	0.0319729	0.0109073	0.0123255	0.00862808	0.0143922	0.0107538	0.0164906	0.0134657	0.017416	0.0140246	0.0178292
320min	0.0125233	0.00933084	0.0105945	0.0144257	0.0341506	0.0243774	0.0189672	0.015139	0.00741224	0.0105721	0.0218058	0.00802173	0.00431389	0.00728529	0.00713926	0.00986763	0.00654935	0.0108956	0.0088477	0.018592	0.0137261	0.0127056	0.0105641	0.0271988	0.0206548	0.00864151	0.0160914	0.0134073	0.0121969	0.0148751	0.0139742	0.023081	0.0127674	0.0083072	0.0107667	0.0117366	0.0176351	0.0174465	0.0334974	0.0118375	0.0142666	0.00867103	0.0138816	0.0109707	0.0114531	0.0113912	0.0191001	0.0165565	0.0207464
325min	0.0074597	0.00934272	0.00659386	0.0181198	0.0275081	0.0326082	0.0122382	0.00923168	0.00679579	0.00784407	0.0205019	0.00558397	0.0039622	0.00946455	0.00653573	0.00943469	0.00554317	0.00840526	0.0130073	0.018592	0.00946419	0.015416	0.0140373	0.0277066	0.0193283	0.00745115	0.0160737	0.0160168	0.0127722	0.0160866	0.0129815	0.0176616	0.012915	0.00957461	0.0104459	0.0100504	0.0166323	0.0168664	0.0325397	0.0108441	0.0133023	0.00690678	0.0141491	0.011774	0.010441	0.011383	0.017935	0.0179762	0.0190073
330min	0.0116423	0.00857517	0.0110219	0.0184452	0.0210985	0.0221957	0.0122382	0.0150166	0.00516515	0.00910481	0.0193012	0.00754156	0.00330362	0.0101538	0.00699918	0.0111142	0.00688065	0.00827073	0.0143382	0.022237	0.0109642	0.0133472	0.0162713	0.0239831	0.0193554	0.00858109	0.0174978	0.0135292	0.010292	0.0150511	0.0115859	0.0203083	0.0156437	0.0117491	0.0107049	0.0100605	0.0166747	0.0156987	0.0327236	0.0105824	0.0138133	0.00788994	0.0147423	0.0124266	0.0108252	0.00956173	0.0178286	0.0183879	0.0190073
335min	0.0124934	0.00827385	0.0108948	0.0193753	0.0210985	0.0306274	0.00937314	0.0121476	0.00499841	0.00910481	0.0253617	0.00681392	0.00251705	0.0101538	0.00700288	0.011095	0.00600776	0.00990885	0.0123586	0.0111189	0.00869777	0.0137202	0.0150509	0.020424	0.0175333	0.00763858	0.0146539	0.0140325	0.0119977	0.0135499	0.0133987	0.014815	0.0146911	0.00949267	0.0105044	0.00959341	0.014707	0.0150831	0.0334115	0.00942756	0.0134042	0.00958266	0.0145948	0.00997833	0.0110903	0.0115204	0.0162019	0.0167611	0.0150585
340min	0.00901713	0.0100981	0.00779245	0.013232	0.0151666	0.0166625	0.0109603	0.0068685	0.00430273	0.00996404	0.0261074	0.00380588	0.00388499	0.00933283	0.00667836	0.010006	0.0042326	0.00909249	0.0111494	0.015121	0.00817604	0.0127221	0.00905016	0.0200233	0.0178661	0.00824706	0.014294	0.0138006	0.0119236	0.0137941	0.0141462	0.0170939	0.0155114	0.0105481	0.0102364	0.0100315	0.0158099	0.01445	0.0354257	0.00940603	0.0130024	0.00806419	0.0153039	0.012003	0.0108507	0.0101738	0.0171176	0.0145181	0.0147782
345min	0.0108746	0.00923489	0.0145578	0.0182768	0.017399	0.0246871	0.00904903	0.0144625	0.00411413	0.00746219	0.0223267	0.00538072	0.00354892	0.00946858	0.0060535	0.0105104	0.00686814	0.00833356	0.00976277	0.0180517	0.00916076	0.0130262	0.0122688	0.0182943	0.00975631	0.00787009	0.0142545	0.0139068	0.0125214	0.0146445	0.0110695	0.0172987	0.0116117	0.0105018	0.0097274	0.00882392	0.0136638	0.0123427	0.0322256	0.00980694	0.0111794	0.00806376	0.015412	0.0108599	0.0156366	0.00980107	0.0179926	0.0145859	0.0102755
350min	0.0118576	0.0104789	0.0155378	0.0183648	0.0239634	0.0164563	0.00904903	0.0151412	0.00404641	0.0086687	0.0268364	0.00717745	0.00328932	0.0076492	0.00577636	0.012168	0.00686814	0.0111388	0.00573726	0.0221353	0.00870638	0.0139337	0.00908765	0.0179681	0.0111348	0.00837753	0.0154326	0.00999052	0.0118019	0.0143324	0.0125051	0.0146699	0.0114964	0.00951031	0.00995321	0.00985614	0.0125765	0.0131312	0.0339674	0.00998718	0.0130039	0.00924192	0.0161194	0.0102211	0.0120992	0.0092307	0.0189506	0.0136974	0.00965117
[truncated: 92 more columns]

## Sheet: elongation expression
ORF	YGL071W	YLR403W	YNL167C	YOR372C	YGL244W	YGL252C	YHR206W	YPL128C	YDL070W	YNL027W	YER088C	YDR477W	YJL127C	YER068W	YDL080C	YLR098C	YHL027W	YCR065W	YDL042C	YIL128W	YJR140C	YGL197W	YOR290C	YDR081C	YNL236W	YOL051W	YOL089C	YLR039C	YNL068C	YLR451W	YBL052C	YDR207C	YJL056C	YJL168C	YKL222C	YIL038C	YBR289W	YJL176C	YML099C	YMR238W	YNL280C	YCR017C	YGL038C	YGR014W	YJL080C	YFL004W	YJR143C	YER021W	YKL209C
Gene	RCS1,AFT1	SFP1	SKO1	NDD1	RTF1,CSL3	RTG2	SKN7,BRY1,POS9	TBF1,LPI16	BDF2	CRZ1,HAL8	DOT6	SNF1,CAT1,CCR1,GLC2,HAF3	SPT10,CRE1,SUD1	MOT2,NOT4,SIG1	THI3,KID1	CHA4,SIL2,SIL3	RIM101	HCM1	SIR2,MAR1	MET18	HIR3	MDS3	SNF2	PDC2	SIN4	GAL11	HAL9	RIC1	FKH2	LEU3	SAS3	UME6	ZAP1	SET2	YKL222C	NOT3	SNF5	SWI3	ARG81	DFG5	ERG24	YCR017C	OCH1,NGD29	MSB2	SCP160	YFL004W	YJR143C	RPN3,SUN2	STE6
cell number	22	20	33	32	19	25	33	42	31	42	49	54	23	20	41	26	23	31	26	23	20	27	22	19	17	28	16	23	24	22	31	36	23	15	13	17	31	26	40	21	29	25	23	43	25	62	32	30	27
0min	57.1018	80.114	39.6777	76.3057	123.996	108.326	66.5621	75.2987	72.6284	69.4344	91.8017	108.12	64.7248	118.768	57.307	56.2864	52.953	54.0823	68.9052	30.0783	41.941	41.2568	32.5438	38.2841	39.9049	50.4876	30.4015	37.5351	43.1795	43.6497	48.5521	38.0396	28.174	32.2115	31.7369	56.9586	41.5923	53.0347	41.9124	37.308	37.2799	50.7807	43.8767	50.1774	45.2563	36.1123	63.4597	174.084	37.8224
5min	59.0464	69.3921	37.5046	63.2983	123.696	95.4761	61.3391	71.7444	73.9579	70.5204	78.3243	90.2686	43.7414	126.84	63.8264	44.9182	43.6937	58.6083	65.5713	41.6966	32.2242	35.6726	30.7709	38.5946	37.8179	38.9171	29.7924	43.2394	44.5101	38.5796	41.5912	43.3224	24.7878	34.517	27.0524	53.6683	34.7397	41.116	31.9901	27.918	35.3347	40.3281	31.2235	43.0032	46.7971	33.0412	56.0575	160.719	39.2022
10min	57.5449	78.6543	42.1858	74.9461	125.788	104.822	69.5105	76.222	74.5071	68.1222	90.2747	106.599	64.084	117.691	45.9916	57.6574	51.1869	56.8897	70.7706	42.115	48.515	41.5561	43.8044	45.8466	44.6548	39.0998	29.4589	46.4857	45.5298	45.6108	33.9736	48.1951	30.219	28.5729	30.7641	63.5288	33.2537	36.5697	29.5059	35.9715	37.1751	36.6325	32.8308	43.1052	32.1173	28.4793	55.9418	154.224	32.4503
15min	53.9107	84.201	38.3511	71.8416	128.264	104.025	69.1928	83.1745	82.265	65.9088	97.121	110.304	69.2934	116.515	51.3373	50.3099	44.068	45.8568	62.3241	41.6629	33.0765	35.354	29.6862	38.4584	36.0748	39.4154	29.7188	41.7059	43.5532	38.1246	39.2185	39.9161	25.0368	35.2445	26.1093	56.7808	34.9621	40.653	30.751	24.8659	36.205	31.3225	33.1228	44.6613	32.0008	31.8876	49.929	162.279	30.1034
20min	57.01	77.3046	39.2886	73.7078	125.833	108.074	68.7574	76.7167	77.6941	68.4545	91.5896	105.48	67.2556	116.945	52.0611	58.7483	53.1252	54.3642	69.6463	41.1956	32.6961	35.8091	32.8985	39.9203	37.2597	41.829	32.0205	40.9961	44.4777	38.1969	41.2791	40.7587	27.4469	38.0216	27.9753	58.1824	35.6547	42.093	31.4152	36.5968	34.6986	40.5734	32.7013	47.5961	31.011	36.0097	48.0789	158.064	39.3278
25min	47.7135	68.6474	46.151	63.4653	111.902	96.4176	57.6234	69.6512	61.7743	46.5739	82.4438	86.816	46.5371	96.2195	35.9124	43.9926	49.5627	66.4613	69.6004	38.9477	33.7238	34.9449	31.5554	36.1177	38.798	43.5792	33.8301	41.32	44.0522	38.9849	41.2106	41.1697	26.1918	37.0917	28.4516	58.8278	33.5635	41.7421	30.7143	36.3606	35.6661	34.7808	46.4135	57.1336	36.9277	25.9674	61.4466	158.84	35.3734
30min	57.6342	74.9421	39.3633	74.9868	121.571	108.189	70.2858	75.8249	74.5455	65.1112	93.8778	103.908	65.8872	114.723	43.9829	59.2758	53.9726	55.0066	73.3498	34.9892	29.4185	34.3147	28.3099	45.5839	39.1816	42.6047	31.6858	47.0119	49.2444	38.2316	31.889	42.1941	23.486	29.0809	32.7314	55.5432	31.2225	45.0837	25.0754	32.5415	29.9757	40.9949	31.0461	44.5852	33.0806	35.8291	53.1739	152.794	38.3894
35min	52.1262	69.5854	36.2743	60.7108	120.593	109.808	81.7289	70.3701	76.5144	59.3712	76.7923	88.3636	58.7894	114.701	34.2051	59.3714	59.0901	66.2109	65.0609	39.9037	34.1177	35.3245	29.3346	36.4691	37.4627	45.9289	32.9261	42.0873	43.3482	38.0683	40.0347	42.1215	25.7295	37.3638	27.4563	59.6292	34.4856	39.3751	30.2227	33.4065	34.3963	36.6796	36.3252	49.1227	37.708	22.6967	42.5128	157.6	44.4724
40min	57.9432	74.3815	39.2267	78.2147	119.217	106.875	70.2843	76.4977	77.3315	67.194	93.8931	101.653	63.1941	116.326	44.528	60.8591	53.2009	57.2145	76.28	40.4067	31.042	39.4719	30.2244	32.318	30.767	37.4604	26.8261	34.8967	39.1151	49.5427	37.3259	34.0201	23.7181	39.6112	34.2059	49.9796	36.8478	22.1051	29.7049	44.3281	41.4254	42.883	32.9302	41.2979	35.1167	27.4704	54.6664	151.243	53.4038
45min	57.1617	59.8687	35.5051	74.7718	105.684	108.113	64.1452	69.034	79.0052	68.7094	86.9469	98.0448	62.6089	106.472	47.8814	55.0599	50.3854	46.8393	59.0198	42.5662	37.5897	37.0039	30.211	35.6644	38.3298	46.633	33.7787	44.308	45.7718	41.1875	42.2226	42.0038	27.0343	36.84	31.935	61.7821	35.2447	42.4053	32.7097	50.5988	51.6483	49.8469	44.5779	60.7951	48.1236	31.0724	49.2022	163.24	48.509
50min	59.1111	73.872	38.8146	77.0368	118.302	103.773	70.4828	76.1239	75.2314	70.415	89.6591	100.748	64.4269	112.509	38.6129	60.1958	53.9385	59.0122	77.176	43.6244	30.7049	30.3944	33.9739	33.0849	41.8853	32.3077	27.9542	48.8727	42.0819	39.2937	30.8114	33.4576	29.733	27.4417	34.7822	47.1642	27.8044	43.3474	36.4695	35.2629	46.6879	35.4492	44.1633	44.1406	36.4836	26.9583	47.4559	154.824	36.5916
55min	55.7153	78.3596	50.149	86.133	135.322	107.225	85.1309	73.4884	82.1168	80.1477	107.457	106.028	65.3179	126.885	41.6913	75.5419	73.0866	74.7084	82.9588	40.3372	35.8447	37.756	31.6627	34.8596	39.4421	45.2187	35.2709	44.9182	46.4107	40.4609	41.0449	43.8079	26.1892	37.7286	31.5664	55.8379	35.3886	42.0619	32.833	32.2696	39.2293	37.9313	26.1128	41.6383	27.058	24.3773	40.2123	142.045	42.6032
60min	60.3289	73.2095	42.6958	77.0231	116.82	104.048	71.733	76.0121	79.5591	70.6155	100.782	98.6595	62.7616	114.886	38.7111	60.2649	54.7753	59.6501	75.4109	43.7513	47.6489	36.66	20.1271	38.9704	46.1119	47.0079	27.0881	52.0041	38.6429	48.1674	47.742	40.8759	27.3328	37.9064	31.7853	60.895	37.1185	34.6201	34.9694	35.4093	41.0383	42.4881	30.8485	41.979	27.0074	19.6613	50.9278	142.961	34.4268
65min	60.1282	74.2207	38.0141	74.2625	111.839	95.1579	69.0115	85.0222	88.1881	87.685	108.165	100.642	78.9544	105.548	43.2893	62.5819	54.095	71.0257	76.4664	42.0712	37.4416	38.7794	27.3583	35.843	41.5107	48.1986	34.8751	46.0023	47.8826	43.139	43.0787	44.8437	27.9587	39.6276	33.6308	60.4936	36.2661	42.7483	34.0236	34.3112	33.9895	36.7919	28.2999	47.2037	27.3025	27.6778	42.461	142.592	44.0504
70min	59.4259	72.7462	42.4457	78.7364	116.138	103.031	74.6519	76.6946	79.6804	72.2722	103.864	100.274	59.8067	110.635	26.0429	62.3188	52.6146	62.7228	75.6058	43.9781	38.2539	39.55	31.8925	38.6382	43.1928	47.8545	35.053	45.7463	45.8857	44.1996	43.2107	44.8062	27.6352	40.7472	34.5551	55.3913	37.8866	42.0506	33.9709	44.1516	48.3333	34.0616	41.808	57.3225	41.8951	23.0746	43.2458	154.292	40.4762
75min	58.9812	73.2539	48.1695	68.5402	123.279	99.1921	81.4136	69.8328	72.7343	76.955	106.608	117.94	72.2734	131.349	47.4418	68.0059	47.9392	75.2333	74.7035	43.1539	37.2207	40.3008	30.4643	36.7852	42.132	47.6115	36.5793	45.3246	45.4711	42.3899	41.1431	43.8926	26.9023	40.2299	34.7799	60.9494	37.5377	42.5108	34.4602	41.1941	43.4392	36.4462	28.5109	49.5333	38.6386	27.0059	51.9382	144.215	32.9986
80min	59.3042	70.5934	45.306	77.2363	123.336	101.961	74.1519	75.358	83.2348	72.8234	96.3263	102.853	64.5768	110.816	40.4067	60.4151	52.4072	64.1875	77.1792	43.2307	34.2577	40.8615	35.5417	37.6987	39.8809	45.7681	32.2181	45.4121	33.9292	46.7026	32.8317	40.5709	28.2387	39.2183	34.6308	64.2753	31.6883	36.0273	30.4392	38.7617	41.3378	46.8551	33.5806	51.9372	41.9758	36.3292	51.8344	147.114	44.5885
85min	63.592	76.2748	45.0467	76.0017	124.173	122.184	80.1575	76.691	82.9295	73.9381	98.2935	107.783	63.782	120.302	35.5772	65.5267	47.5288	65.4191	82.1113	42.4526	39.1341	40.1015	30.163	37.3024	40.6475	49.381	36.5369	45.248	46.7059	44.584	41.8903	44.7143	26.8275	40.6317	35.1969	60.1673	37.2125	43.0517	33.1945	35.7613	37.0259	39.4984	39.873	53.5717	40.9182	18.4263	47.4124	152.354	46.6826
90min	62.5073	71.512	45.2148	73.3101	124.937	103.128	73.3834	75.6485	81.3726	76.7452	97.0661	98.8938	66.7505	111.53	35.3959	61.0933	55.4136	63.1026	79.7699	41.5826	40.3951	43.6722	40.6119	42.5024	37.0045	49.4433	34.1985	34.2749	39.2874	39.9887	44.1914	41.5394	17.071	36.8327	45.5494	63.0498	35.6256	39.6708	33.1891	37.978	37.614	35.9507	30.5786	58.3322	40.3026	29.135	45.8027	157.63	43.827
95min	71.9849	67.9395	50.7498	76.1262	128.728	107.405	69.3716	81.1459	97.3884	78.8608	92.7052	104.322	71.2146	124.946	35.4817	56.5827	57.7031	60.6725	95.3178	40.7096	39.8952	41.1888	32.3217	37.9765	42.9429	52.1685	38.092	45.3733	48.125	44.485	41.3106	44.9925	26.639	41.7589	37.3157	61.6131	37.8138	44.6008	33.4613	49.8052	41.9428	45.6205	39.1193	62.4699	44.2779	32.1014	61.599	168.22	49.3242
100min	63.5957	69.0614	46.087	78.7983	132.77	105.266	74.7686	78.3844	83.0045	77.1485	113.336	105.318	66.8492	112.354	42.1338	63.605	54.9204	62.2973	82.3644	42.9355	38.7036	46.3235	31.0256	41.0106	59.892	62.3109	44.3053	53.5538	56.8448	55.0639	61.4652	43.6819	34.1865	57.1294	42.8875	60.8963	53.5822	43.7532	48.6561	48.566	39.9939	40.2102	34.8658	50.2967	49.3999	32.7797	53.4057	163.784	52.6594
105min	61.1033	62.8416	57.8551	73.9868	119.698	94.4577	79.2372	86.2656	89.5476	82.1046	112.041	108.336	83.8402	122.667	42.4555	70.5453	56.6971	71.9063	97.0518	43.7722	40.6372	42.1918	33.0784	39.4794	43.7732	52.8233	40.4077	44.6082	49.0254	44.4988	43.106	44.8821	27.5596	42.4345	37.4716	65.1218	39.2055	44.9705	34.3829	48.2832	40.8075	47.8859	41.3677	63.1809	53.8485	31.967	58.7965	162.967	46.9201
110min	65.6723	63.8555	50.8155	77.1379	128.725	106.485	77.219	78.3357	82.7216	75.8498	117.487	121.539	69.9653	117.043	39.1896	67.0602	56.983	65.4583	84.5187	37.5324	33.0254	47.6171	38.8784	49.0542	49.3407	68.4386	53.6635	53.2151	60.2345	47.8938	48.5209	54.778	42.808	45.2032	40.9079	71.0766	44.712	59.936	36.1978	37.5265	43.8499	46.1668	47.0963	59.7512	40.8207	28.1662	52.961	170.288	48.7972
115min	73.7669	62.6904	54.965	91.6397	122.209	112.304	72.2383	77.1622	102.535	79.9936	115.283	115.305	77.3494	121.719	48.5137	74.8102	55.8114	58.9338	88.892	44.6488	41.9497	44.0071	36.8778	41.8742	45.9695	52.7749	39.3636	46.8821	49.438	44.6555	43.5857	45.2529	26.96	42.7606	38.5289	66.7251	41.0356	46.9693	35.3472	35.7694	43.2718	47.559	32.4312	63.1484	43.7852	26.806	58.6082	158.632	57.1725
120min	65.6711	66.5965	51.0545	75.6159	130.327	108.021	75.7369	77.4077	84.4848	74.6932	124.01	119.545	71.5417	115.738	48.5037	67.6331	59.3716	66.9981	86.7958	44.8537	41.2758	43.7192	36.8843	39.8638	45.7819	51.9129	38.1108	46.5128	49.1657	45.7341	43.2238	43.8374	27.9663	42.7614	39.5068	68.0478	40.1457	47.3434	33.7716	46.7953	37.7245	45.9297	38.2473	56.4273	42.3918	28.2978	60.6165	158.476	40.0549
125min	63.8761	54.5834	60.8916	68.5293	114.794	98.4122	79.7184	74.0389	68.5851	65.0246	115.949	120.252	80.4091	106.352	50.9743	66.7612	59.1594	70.2496	79.1719	47.1622	40.4872	46.6637	38.307	41.7261	46.501	51.3664	39.1488	47.9588	51.0463	47.1002	43.9922	44.3813	30.0687	44.5652	39.4551	70.9427	41.0811	48.9393	34.0194	42.5918	47.8396	44.9846	46.6	60.7564	44.4395	32.0922	52.0114	163.625	52.0163
130min	65.8099	66.4551	52.7889	76.8797	129.156	105.542	76.5791	77.9161	77.4183	78.4136	120.569	114.654	74.3298	115.859	53.6033	67.8889	62.6574	68.8557	88.4446	45.7383	34.0133	46.0581	38.9332	18.6695	36.255	43.1867	55.3083	36.176	34.8431	37.8406	45.8893	32.6575	30.7677	36.8952	41.1356	73.2152	38.2816	43.1457	28.0679	39.2059	39.5995	45.2322	34.5594	56.3703	35.5511	37.2358	63.9854	165.559	45.9977
135min	73.8545	71.4621	55.8807	80.6784	136.377	111.845	80.1335	86.547	74.8052	81.865	134.122	114.908	86.2728	113.652	50.0715	71.0597	63.2636	71.4329	92.7179	46.3678	42.2453	46.8715	38.5403	39.2953	47.2497	52.9845	41.9046	48.5718	50.2733	48.2042	44.6574	46.4765	30.222	45.5706	38.7437	71.5476	40.741	49.4988	35.2715	38.3986	39.7331	42.3249	38.6374	55.817	42.0322	30.2285	55.8922	158.065	51.8963
140min	65.1472	65.2045	52.3124	77.5161	134.28	106.559	75.3041	78.8444	80.078	76.6476	130.689	118.04	75.4968	113.27	56.1218	66.0575	67.5884	65.2177	88.0122	51.2818	40.6175	51.9253	40.9906	45.9422	45.0632	47.747	37.4931	60.0236	47.0256	43.7797	38.5897	53.7943	31.5132	30.6832	33.9467	67.7083	39.5297	47.6385	33.6828	45.2889	23.926	55.8905	33.705	48.0842	35.6958	36.019	45.1186	162.356	43.4302
145min	69.3601	64.6922	48.5572	77.48	129.72	101.912	69.9273	69.3192	61.1599	60.458	122.148	108.144	70.5684	100.725	47.6775	75.0198	57.4955	62.2459	86.1452	46.7085	44.9217	46.5464	40.298	42.4945	49.5205	53.5423	41.6714	48.7395	49.1839	48.1209	44.2896	45.1113	32.6481	48.023	41.5393	69.8189	42.0933	50.2533	36.257	49.6476	33.9437	51.9032	40.4266	51.9329	39.1479	27.9736	67.5504	166.733	46.5778
150min	65.6475	69.7674	39.1654	75.8189	129.067	109.403	75.7682	77.6539	81.8627	77.5003	124.721	125.29	75.7649	115.564	56.6751	67.7803	69.1098	66.6816	89.2603	66.6583	47.0437	49.7621	55.3872	53.9296	49.5653	50.7066	46.3905	60.8664	58.5464	49.1393	51.7569	56.9207	30.5622	49.251	39.1773	72.2291	44.744	53.1664	39.5454	49.3966	41.349	46.3409	46.0881	59.0665	41.2822	31.8557	58.8714	174.045	51.3896
155min	56.3352	65.4639	40.9715	79.9929	121.002	107.667	76.2238	76.0311	79.3672	66.7216	121.593	115.343	81.5933	121.833	66.5717	74.5602	71.6398	65.2634	89.6235	48.7583	45.9136	48.4429	42.7018	47.227	52.7223	55.6009	44.6857	50.3043	49.6312	48.1314	45.755	46.2343	34.4983	41.309	41.5031	73.4139	42.688	51.9062	38.2914	44.4665	35.4998	45.0324	40.7643	58.4299	40.5579	38.932	59.5708	168.881	51.4942
160min	66.4632	71.2301	33.8679	75.8984	131.714	111.465	75.9926	78.5457	79.6104	77.6275	123.918	123.501	79.4311	116.209	56.7913	68.5051	73.3799	65.39	87.6883	57.6128	36.9474	50.166	45.4682	46.7552	49.5171	52.574	47.4113	38.8139	52.2143	48.4541	56.3304	45.1074	41.5435	43.1336	42.7634	62.3119	48.1437	51.2187	33.951	53.7704	32.4776	43.5854	44.6027	59.2164	36.2264	37.5414	59.9348	166.895	46.8073
165min	68.6083	77.22	47.1269	75.756	139.544	98.8638	66.9917	68.4902	74.6453	72.2655	113.733	116.311	75.7331	107.584	61.3949	63.1803	81.3807	70.3704	85.1552	55.2918	34.1986	55.5897	33.7559	54.0432	56.7052	51.3457	43.1997	49.6415	50.6654	55.196	44.2034	42.8551	37.6584	43.5448	39.0394	64.6351	50.2286	54.5868	37.7624	52.4492	36.4503	58.808	44.0173	64.2624	40.7013	41.4977	68.174	173.338	52.1776
170min	68.7461	73.8778	34.806	77.7427	132.8	109.841	78.431	80.4295	78.4415	80.348	125.07	127.09	84.2152	114.269	50.8619	71.0639	72.5826	63.95	87.9201	51.2033	48.5365	50.2966	48.3497	50.5513	55.5278	57.9945	47.6635	52.2834	50.7846	51.6084	46.698	46.5817	38.227	47.5438	43.7512	75.5842	45.2842	55.3556	39.0097	48.3277	39.5434	47.9612	38.26	59.5114	37.9914	39.7704	60.6896	184.673	53.1203
175min	59.9794	75.8785	27.0893	71.8865	125.775	103.824	74.3068	76.8369	84.7728	85.5365	116.045	113.174	84.8811	120.69	53.4969	66.767	75.447	55.4772	71.5245	54.8282	46.0755	57.5154	49.9694	52.4164	56.4766	66.243	43.2923	51.6799	50.9913	56.0989	58.7704	45.8148	31.0281	46.289	48.3285	79.1112	43.0603	59.8906	26.2673	47.2599	30.6184	50.7313	43.8483	59.7122	32.7872	40.0343	62.0649	171.009	52.463
180min	70.0638	70.6684	48.6946	81.143	135.436	112.537	80.5486	83.0339	83.3096	90.4614	115.639	120.613	86.2037	114.684	67.6191	71.6824	68.4497	69.7641	91.2919	64.5205	50.7427	54.3027	57.2987	51.9629	57.4727	65.0774	50.379	40.7008	40.9209	46.4981	50.8367	45.7023	33.2903	44.2922	53.4347	76.4602	43.9186	51.5943	31.9868	43.8342	33.6996	47.5618	39.5315	58.9556	46.6221	37.9905	64.8162	181.187	51.6521
185min	76.1706	71.2798	42.1425	67.5255	125.094	117.603	67.9903	76.8464	84.1767	90.9128	121.099	127.146	84.3166	118.592	53.48	62.7016	67.3659	66.6791	103.335	58.206	53.9459	58.1235	61.061	62.5021	66.6742	70.9454	64.191	40.0804	49.2638	54.6712	52.3113	52.0681	35.7386	44.7449	47.1465	85.7505	40.0632	50.4657	25.5764	37.0372	41.7624	44.9708	42.441	50.8293	43.4342	44.8	59.0884	179.366	48.8588
190min	70.8753	86.0058	59.0434	81.652	134.679	119.254	84.7053	85.839	79.0088	80.1971	111.926	125.015	87.2508	115.208	52.884	74.4982	76.5604	69.4164	94.5062	49.7217	44.1792	51.8343	49.7153	48.4616	58.957	68.1553	57.2204	52.6322	54.484	65.0786	50.7573	48.016	47.7654	51.8074	53.1357	70.8511	38.7224	57.803	32.5711	38.4852	37.0154	47.728	36.5156	46.8085	41.0788	44.5533	57.1598	173.791	45.6488
195min	61.1884	74.3956	49.519	81.8944	142.429	111.832	79.1962	76.0733	81.5462	91.4866	110.577	126.928	83.9742	122.794	51.7985	66.2017	74.7221	75.3419	98.8927	56.8648	47.444	45.8542	47.4634	55.5391	64.9425	65.9068	50.4001	43.5748	51.9756	57.5575	42.9926	47.6899	43.976	46.9035	55.0509	77.3119	37.8051	61.5705	26.3311	26.1531	45.3553	59.4105	50.9737	45.6351	48.095	43.2636	71.0475	179.183	58.218
200min	71.3764	77.3557	59.6848	80.9287	141.004	117.878	88.037	87.8631	84.5601	86.8321	128.596	122.158	84.2779	119.639	57.7774	75.7146	78.255	76.181	100.696	56.988	49.1525	55.835	51.7791	58.7972	64.3969	62.9369	49.4268	47.938	45.3085	53.7186	53.0084	44.2839	35.057	32.0877	46.9258	79.8768	40.4217	53.7515	32.9035	27.915	25.0666	50.4779	34.3133	45.5558	39.0419	36.6963	55.6306	172.377	37.3464
205min	79.205	90.0378	67.2701	91.8435	162.653	118.48	89.4124	91.7588	87.8867	87.5764	132.561	138.264	85.2636	126.672	73.6974	87.9924	80.5932	70.7487	115.311	61.6637	47.231	51.3011	55.4677	54.4612	62.8746	71.802	46.6606	46.3571	61.3496	57.2448	51.1221	48.8661	34.7201	47.6787	53.4036	88.0725	39.5884	60.4185	36.0846	33.7863	29.9259	41.3493	41.5189	54.165	41.4467	42.8045	58.3828	183.466	47.251
210min	73.7335	82.5538	64.0669	81.9943	144.786	119.721	88.1665	88.2591	83.1154	86.3892	130.385	135.92	77.5538	126.1	75.4565	74.969	76.7626	75.1619	99.0425	59.1004	50.2804	44.5258	54.0072	42.3825	53.7974	58.182	44.7558	37.2873	44.316	46.8269	44.4618	43.0489	39.8663	41.9144	51.5293	75.0095	33.7981	55.3797	31.4539	30.8551	36.3822	48.078	34.2455	48.7702	44.2008	31.5893	56.6327	181.007	54.5239
215min	68.511	83.1336	62.2519	76.6481	137.073	127.486	81.1442	89.5435	87.4166	75.5416	125.549	133.198	69.0092	106.527	63.6484	71.6418	82.7215	65.7068	99.0874	69.5239	63.5761	51.6668	55.8294	61.102	63.3009	72.3496	50.7668	47.9402	57.305	58.4816	58.5159	48.8613	39.6008	51.7598	52.1178	85.783	43.6226	59.2957	32.0553	30.997	35.2296	44.5874	32.2331	40.6428	37.3314	37.4572	61.2971	184.191	53.9158
220min	73.1916	92.5267	66.5096	83.9483	147.218	119.3	90.8801	94.4207	84.89	88.3545	131.636	134.566	70.6978	124.108	66.4883	76.4294	84.9166	81.9115	99.6704	60.5705	56.2381	59.7227	55.7211	54.1331	66.1504	60.373	57.4995	54.238	52.5749	51.2624	50.0403	43.887	35.0711	50.8149	53.9588	86.9361	42.8167	62.6295	38.0301	31.2383	45.9053	54.0553	45.0277	49.6638	48.385	46.4101	52.4024	189.485	51.3572
225min	65.8704	80.5594	75.4703	71.1193	153.737	122.088	90.5688	92.7877	77.6726	89.532	135.6	141.43	56.3806	127.76	73.4864	69.2539	88.5871	85.0099	107.606	55.4862	57.9419	73.0153	57.0731	56.9694	68.6428	66.2503	55.4012	58.6204	45.0899	59.954	51.1547	39.293	33.1633	49.2482	67.7983	97.3275	35.6006	69.648	42.1191	40.6421	42.5321	53.2664	33.3538	53.6516	42.3541	36.98	64.156	181.69	52.1652
230min	54.3534	68.5782	67.635	82.623	145.01	119.108	68.6048	72.4542	88.5252	75.2534	120.013	120.048	53.6834	122.777	56.7359	74.5595	73.3321	72.0839	87.4054	60.4711	53.7425	67.6525	43.2191	57.2384	69.4318	63.537	63.4125	59.0355	40.7963	60.7975	50.9624	38.4488	43.5349	55.6712	73.2189	97.7711	36.235	77.6944	40.6734	37.8476	31.0076	53.7267	31.8136	46.6458	48.2135	43.4468	58.6483	182.508	51.0908
235min	46.8465	63.7639	69.4565	84.4991	157.454	128.722	74.2031	71.4744	90.2037	68.2569	115.791	121.294	43.7679	122.271	51.7875	81.4819	59.8956	55.5174	72.7299	55.9979	56.9761	68.6533	53.9197	54.2162	72.829	61.9911	71.1331	62.6838	47.6459	54.6683	52.4157	48.563	48.9904	59.1239	76.1906	99.3155	41.7836	68.1774	41.4302	40.8972	43.6596	50.3755	41.4841	47.3884	49.3857	42.9639	61.1266	201.244	52.7312
240min	57.9498	67.8315	68.0895	81.8181	141.123	122.747	68.4834	88.8487	82.674	59.6982	109.178	123.193	43.7444	114.388	44.0783	75.2464	78.7715	64.4346	85.6185	60.9937	60.5261	69.4138	57.3852	65.8477	81.3457	64.5586	75.6762	67.3219	39.0955	60.1295	54.7744	44.668	50.7792	51.5482	75.242	92.327	42.2733	69.6443	54.9423	34.5143	43.5692	45.8863	43.3136	53.4786	41.9889	48.5587	63.3982	194.279	58.7795
245min	49.7543	66.2717	71.2314	88.7412	137.457	123.358	70.873	85.8631	90.7081	63.6811	116.161	117.22	43.5006	105.151	51.4722	80.3881	84.9903	60.4196	82.2997	60.8118	57.812	72.6521	55.9449	61.0385	74.4426	62.4849	67.7452	61.9998	44.9586	53.9178	50.0725	40.7658	46.0429	49.0316	76.3454	94.0822	41.0303	69.0572	43.9567	42.2695	51.4068	54.5204	56.544	52.4885	40.2631	50.074	66.9598	200.135	57.6306
250min	45.0672	69.6984	67.0333	80.4562	136.816	120.172	77.0215	81.5961	80.947	55.1287	107.041	112.755	32.4371	120.93	46.0064	74.7858	81.0499	54.4728	86.7712	52.1839	58.6864	63.6621	48.7799	57.9113	66.2315	53.951	60.101	62.598	41.4608	55.8157	38.7117	31.8643	44.4469	54.4306	74.4029	91.3359	32.2976	66.3447	41.0242	37.103	45.5659	46.3845	43.4986	51.8961	49.6791	41.1989	67.6985	203.027	65.4632
255min	50.7714	71.1567	81.4074	94.6431	150.949	130.118	73.3295	90.8167	78.3181	78.1366	125.775	130.23	53.4216	136.442	59.2259	74.7858	101.72	61.1318	85.1852	61.7525	59.2373	59.4793	51.1174	52.1297	74.3286	59.436	61.6512	50.9498	36.9247	43.7515	47.9282	43.4991	48.419	50.5904	73.1151	83.1805	30.9585	62.3493	37.91	32.1122	49.4991	57.1856	47.4891	46.7491	37.9382	38.5026	52.502	194.955	59.1504
260min	78.3208	88.0467	66.8086	79.6905	143.315	125.835	98.535	109.054	76.6558	82.5992	133.229	154.672	75.572	118.082	69.1498	74.7858	112.763	81.0024	85.7505	47.3927	62.8078	61.4007	47.2238	51.9819	69.8943	49.6054	60.6398	55.9163	36.7898	52.6608	48.2278	32.5346	45.8679	49.1918	73.7798	86.0373	29.1607	55.0784	41.2166	38.7112	46.8942	57.7773	37.6514	43.4654	43.2829	47.3311	61.0563	205.781	67.9987
265min	66.898	83.2362	66.1991	89.5689	139.774	137.671	102.749	105.243	89.1465	87.3143	138.316	155.332	68.8257	122.017	69.8775	74.7858	114.991	89.5249	86.6952	62.5645	53.0774	70.3031	51.1131	53.5479	84.6769	64.5477	64.757	54.466	48.2841	54.4245	48.4766	48.4723	48.3066	53.2015	82.7473	97.726	44.8564	68.2448	42.0483	34.8107	41.7407	50.3876	44.8547	52.0369	44.3178	34.6716	59.2571	214.108	67.017
270min	65.2975	83.8225	67.4814	80.2191	143.808	127.002	92.6152	111.197	75.9397	81.904	130.722	137.983	65.4608	102.815	64.0032	74.7858	98.8526	81.1506	90.4795	61.2461	60.9278	63.865	58.344	55.7603	76.9588	56.9747	58.1712	59.9425	50.0907	50.6914	44.0223	35.0629	39.3524	55.6458	60.5794	89.4	37.1668	59.0077	45.4587	44.2624	55.3943	55.8488	49.9586	55.6083	52.9419	45.0202	68.1949	215.714	72.3263
275min	72.6898	85.2326	79.3998	76.9082	150.676	114.945	92.8176	99.9074	68.8153	89.6054	131.516	143.924	65.2388	114.091	68.3719	74.7858	106.315	81.0238	83.3848	61.0981	60.4057	60.5243	61.3585	54.6305	70.4829	60.4827	69.6764	58.0257	53.4876	57.9079	46.4321	44.449	49.9714	56.5465	57.8831	105.296	36.6343	65.0026	44.1319	42.3355	46.6485	54.5391	54.5679	68.4202	53.686	51.3176	68.7145	222.967	69.0718
280min	66.6587	85.4772	67.4362	76.4297	140.986	127.65	94.9006	105.351	75.9878	83.3283	127.855	142.278	62.2846	83.3178	62.1795	74.7858	68.4932	82.3227	80.1458	60.0436	53.6875	48.8972	51.2427	54.8402	70.3415	55.1268	58.0581	50.1066	51.8163	50.289	31.5959	31.9032	47.7874	49.4305	60.1503	100.002	38.74	63.3287	36.3615	37.7889	51.8911	47.6424	50.8162	55.1076	44.5493	43.2254	72.8284	215.822	72.5324
285min	70.142	88.8732	60.3219	86.7144	152.086	119.936	90.6155	110.895	85.3482	87.9271	139.752	145.581	72.4527	97.4154	74.2998	74.7858	63.8534	90.3744	75.2248	57.4645	54.17	61.8009	55.1692	46.1249	71.466	61.2351	50.6042	61.1131	62.2245	53.7636	44.4534	39.2985	49.5652	46.9782	63.5767	93.2309	38.3412	58.9093	44.2	39.3936	37.9134	54.233	43.2586	48.1412	42.5709	35.8921	67.4015	201.829	48.5455
290min	64.4276	92.4432	67.2607	77.7749	144.951	128.622	94.4992	111.953	61.2452	87.1181	138.607	146.577	74.3473	88.5774	66.1973	74.7858	65.1134	83.0435	78.3559	59.6474	52.4598	53.1151	50.5193	49.3283	59.9411	62.0866	54.1245	50.3331	48.4489	53.0585	32.4635	33.5574	42.9778	51.376	62.4689	102.053	27.0117	62.3014	40.4734	53.5047	42.9769	47.5121	41.7607	41.14	39.2891	39.9049	69.4155	215.904	49.8243
295min	75.4763	83.1526	61.0095	79.2517	148.387	131.006	89.6013	113.052	61.9253	90.4135	142.067	150.397	69.2305	97.0369	76.9791	74.7858	76.5765	95.8754	85.8147	59.5032	51.1694	49.3491	59.5353	46.8891	63.0416	50.2561	54.8935	64.6063	53.3688	54.1288	30.5861	29.3887	33.6449	55.5258	61.2483	93.2747	29.2308	61.3668	39.3509	38.6724	34.3055	47.3863	38.6604	46.0341	45.8362	44.3365	70.7379	200.603	43.2348
300min	59.5361	77.9402	57.4024	77.614	142.538	122.15	96.1976	109.707	70.8676	77.8505	131.797	142.121	56.2231	86.5655	66.8344	74.7858	74.4829	70.4069	77.0273	66.5058	53.6541	58.3656	56.6105	55.8686	67.6393	47.1378	61.7472	52.8492	55.4234	54.7087	30.6714	35.113	39.2894	46.3991	56.0622	97.8332	29.4601	58.0855	46.4093	35.0928	44.604	52.9051	49.7492	54.8883	51.2916	34.0112	70.0776	203.928	50.9597
305min	55.3625	62.5136	45.2545	68.2288	122.743	114.223	65.2304	91.2904	59.3686	54.7927	109.913	122.883	38.944	65.9024	46.0909	73.0615	59.2511	66.823	70.7051	59.826	50.6379	51.3448	57.2884	51.8294	67.7857	50.7169	58.3296	43.4598	55.4529	57.5071	40.519	41.8997	49.1842	56.6152	65.5833	96.9414	32.7567	53.6389	46.5775	46.2793	26.7406	49.7834	44.684	42.9686	42.0746	32.6963	65.4495	208.115	47.3809
310min	42.293	42.8776	39.2015	76.9489	133.914	117.466	62.4137	87.5021	91.7261	49.9897	105.644	121.8	37.8889	88.7525	45.5067	81.7035	55.1886	52.2558	78.5497	61.3826	58.939	51.9949	58.5852	55.2052	62.5668	61.5502	56.7089	58.447	48.7076	52.0237	36.5394	50.8301	43.9232	54.5852	66.2221	105.892	28.8116	56.1837	42.1234	38.2265	31.1809	46.1307	43.2433	49.1028	46.9333	35.6887	71.4543	207.532	47.6417
315min	38.9402	47.5657	34.1516	79.3022	149.209	127.722	63.3592	90.5006	92.9157	58.7357	109.446	135.451	49.4243	95.8171	51.9372	86.5828	60.5536	68.76	90.167	70.8335	55.7331	55.648	49.6861	51.5515	61.063	57.6556	67.654	50.4206	52.0454	57.1149	40.791	41.7777	45.0651	56.2981	60.8928	94.7012	33.931	64.623	54.4298	44.9208	44.6218	56.3335	40.5901	45.8792	45.5897	44.3423	65.033	206.768	49.2173
320min	42.7867	59.4947	65.4458	76.7638	133.807	112.651	66.8973	95.5896	97.3291	57.0288	104.315	126.258	39.8497	81.7144	46.9815	82.6017	65.4142	51.2982	71.3506	62.8722	56.1084	59.8357	54.722	56.001	69.5728	49.32	58.0067	56.1175	41.9047	52.1455	41.2355	40.799	40.5331	66.7148	61.3702	94.0754	36.1301	56.9138	53.5322	36.7246	38.3093	51.0716	42.783	55.6246	52.6277	42.9548	69.132	216.046	55.0165
325min	51.7036	61.8915	63.6309	88.3182	134.893	114.232	70.4373	96.0238	109.036	66.5154	110.649	120.946	36.5504	88.1042	44.1462	80.8361	68.5262	52.5897	74.7804	61.8138	47.1003	55.9305	60.2717	57.367	73.0085	46.7456	58.2248	54.9584	48.6768	44.3524	37.016	44.742	47.7867	62.543	66.3191	76.1146	35.7059	74.0792	57.4028	40.8251	41.8511	52.0068	42.6027	49.9886	45.3359	34.0834	64.2653	206.59	44.5671
330min	40.6216	41.7169	63.3177	76.1361	132.014	113.035	70.6802	96.3827	97.8371	58.33	108.745	127.226	38.2459	82.4686	42.4832	85.2994	62.0901	59.5739	80.6398	59.8784	56.3834	53.6421	54.6609	61.4313	65.8472	53.4283	56.367	53.1588	42.9556	52.1417	40.7304	43.1903	43.0698	54.8564	49.471	74.4652	36.8133	63.7498	47.7771	22.8673	16.4218	49.095	27.1417	35.0002	30.5708	25.3036	60.9593	199.131	47.5308
335min	60.8089	73.8575	73.7427	102.04	156.959	136.936	75.7676	109.257	102.112	71.0156	119.212	139.804	56.0584	108.368	62.1382	103.773	70.1749	73.3363	101.546	51.4751	53.8446	45.384	50.8364	56.8984	59.8797	55.9384	53.9309	38.3015	29.4515	46.716	38.6773	44.8553	43.4836	57.3783	55.7075	75.2123	36.5772	59.4486	42.2033	28.7968	38.1001	50.4712	45.8255	45.8412	41.8583	19.2773	50.2122	211.297	47.6125
340min	59.4701	63.2383	60.828	75.814	139.842	106.364	73.419	109.116	99.5424	72.1188	117.836	130.658	48.5642	92.7953	62.3586	96.0584	68.8792	64.1347	75.1268	55.332	54.3885	46.0169	53.9276	49.7181	70.945	47.6853	55.1214	56.2194	41.1998	50.857	43.8575	44.1582	41.7501	59.5832	50.9138	81.4899	32.8143	58.6545	51.5738	45.0365	33.7905	46.552	53.2542	53.2211	44.2545	32.5417	61.6415	201.552	47.3561
345min	60.5203	64.854	60.6193	73.3922	138.499	98.7685	78.1337	101.649	113.29	66.6201	115.86	138.882	57.014	102.323	61.3515	89.968	74.4119	71.5737	66.773	57.381	54.8822	48.3767	58.6046	60.9343	62.3163	50.2772	52.2669	46.3915	37.0895	54.7677	36.0271	49.6123	39.0713	59.7916	58.2682	77.2579	33.9203	55.8342	43.0305	29.1412	27.4714	41.8624	48.1864	41.879	39.0319	36.0826	53.935	208.75	46.0882
350min	54.2738	61.2537	61.5485	72.717	130.861	101.815	75.8724	115.186	103.097	73.8734	119.563	122.93	54.2802	100.278	51.3029	80.9089	50.8501	68.7815	79.6939	49.7747	42.9596	47.6618	52.88	54.3892	64.866	50.6357	48.0363	52.9343	30.5335	43.8285	47.9085	44.4698	40.2114	52.7253	52.8049	75.6896	38.5813	55.4753	50.7059	30.8419	36.9942	39.758	52.1291	41.1246	41.8519	23.481	62.5032	208.082	39.2355
[truncated: 122 more columns]

## Sheet: elongation growth rates
ORF	YGL071W	YLR403W	YNL167C	YOR372C	YGL244W	YGL252C	YHR206W	YPL128C	YDL070W	YNL027W	YER088C	YDR477W	YJL127C	YER068W	YDL080C	YLR098C	YHL027W	YCR065W	YDL042C	YIL128W	YJR140C	YGL197W	YOR290C	YDR081C	YNL236W	YOL051W	YOL089C	YLR039C	YNL068C	YLR451W	YBL052C	YDR207C	YJL056C	YJL168C	YKL222C	YIL038C	YBR289W	YJL176C	YML099C	YMR238W	YNL280C	YCR017C	YGL038C	YGR014W	YJL080C	YFL004W	YJR143C	YER021W	YKL209C
gene name	RCS1,AFT1	SFP1	SKO1	NDD1	RTF1,CSL3	RTG2	SKN7,BRY1,POS9	TBF1,LPI16	BDF2	CRZ1,HAL8	DOT6	SNF1,CAT1,CCR1,GLC2,HAF3	SPT10,CRE1,SUD1	MOT2,NOT4,SIG1	THI3,KID1	CHA4,SIL2,SIL3	RIM101	HCM1	SIR2,MAR1	MET18	HIR3	MDS3	SNF2	PDC2	SIN4	GAL11	HAL9	RIC1	FKH2	LEU3	SAS3	UME6	ZAP1	SET2	YKL222C	NOT3	SNF5	SWI3	ARG81	DFG5	ERG24	YCR017C	OCH1,NGD29	MSB2	SCP160	YFL004W	YJR143C	RPN3,SUN2	STE6
0min	0.0375821	0.0321242	0.0384777	0.0384455	0.0394235	0.0403551	0.0399564	0.0362403	0.0377608	0.0379896	0.0354708	0.0377416	0.0411164	0.0373891	0.0383258	0.0406739	0.0391416	0.0390679	0.038365	0.0386373	0.049841	0.0393055	0.0406508	0.0255974	0.0283749	0.0350741	0.0455658	0.0403937	0.0496247	0.0407219	0.0395915	0.037314	0.0349847	0.0340467	0.0402909	0.0370476	0.0375004	0.0283995	0.0359321	0.0388039	0.0415296	0.039449	0.0420145	0.0429529	0.0382363	0.0374945	0.0383668	0.0384477	0.036612
5min	0.0389685	0.0335374	0.0368697	0.037377	0.0391449	0.0408494	0.0400317	0.0382239	0.0377529	0.0397738	0.0376234	0.0383481	0.0393433	0.0383383	0.0388197	0.0347863	0.039122	0.0347771	0.0401205	0.0335315	0.0431536	0.0392475	0.0345896	0.0247093	0.0350815	0.0461327	0.0414235	0.0405474	0.0415013	0.0396182	0.0391353	0.0432147	0.0403009	0.0342	0.0318816	0.0385039	0.0368078	0.0297865	0.0366561	0.0370516	0.0375255	0.0402373	0.0396471	0.0401553	0.0381455	0.0374402	0.037959	0.0380585	0.0376534
10min	0.039158	0.0413965	0.038687	0.036299	0.0378994	0.038768	0.0385583	0.0391978	0.0387226	0.039707	0.0382804	0.0394088	0.0366538	0.0378192	0.0389913	0.0364612	0.0387451	0.0382215	0.0380933	0.0357947	0.0340729	0.0405377	0.0345896	0.0384515	0.0376522	0.0399187	0.0420794	0.0392856	0.0354476	0.0352178	0.0377515	0.03647	0.0405098	0.0356469	0.0420641	0.0336081	0.0371128	0.040164	0.0390936	0.0389264	0.039242	0.039402	0.0408624	0.0355923	0.0395933	0.0389041	0.0377525	0.0372625	0.0383599
15min	0.0392175	0.0400405	0.0383639	0.0377812	0.036694	0.0355742	0.0371717	0.0378025	0.0355882	0.0378813	0.0397803	0.0378913	0.0383114	0.0395907	0.0375326	0.0393087	0.0382177	0.0392958	0.0377252	0.0344948	0.0331573	0.0354555	0.0391338	0.0469466	0.0451386	0.0398917	0.0309621	0.0390322	0.0351198	0.0396791	0.0363294	0.0384104	0.0377469	0.0433574	0.0382707	0.0419313	0.0389416	0.0479853	0.0398626	0.0384321	0.0390425	0.0399227	0.0360123	0.0373022	0.0378963	0.039987	0.0398062	0.0387378	0.0405932
20min	0.0375739	0.0454014	0.0401017	0.0425975	0.0393381	0.0369532	0.0367818	0.0410355	0.0426754	0.0371483	0.0413452	0.0391101	0.037075	0.0393627	0.0388305	0.0412699	0.0372736	0.0411377	0.0381961	0.0500417	0.0322752	0.0379537	0.0435362	0.0567952	0.0462529	0.0314828	0.0324692	0.033241	0.0308065	0.037263	0.0396923	0.0370908	0.0389577	0.0452489	0.0399927	0.0414092	0.0421376	0.0461647	0.0409556	0.039286	0.0351605	0.0334889	0.0339638	0.0364973	0.0386285	0.0386742	0.0386156	0.0399935	0.0392816
25min	0.039803	0.0489305	0.0447471	0.0436655	0.0394727	0.0363153	0.0366823	0.0379585	0.0405711	0.0395679	0.0425422	0.0433644	0.0386424	0.0410585	0.0379028	0.0411487	0.0355818	0.0420455	0.0408775	0.0652939	0.0313206	0.0391003	0.0389258	0.0489481	0.0491031	0.0354062	0.0340985	0.0320427	0.032781	0.0352858	0.0437596	0.0346696	0.0391095	0.0424921	0.0334249	0.045665	0.041525	0.0519491	0.0424499	0.0354503	0.0356296	0.0318899	0.0387534	0.0358899	0.0391166	0.036412	0.0401271	0.0359289	0.0386013
30min	0.039819	0.0466491	0.0479718	0.042672	0.0425511	0.0406986	0.0384468	0.0311861	0.0399671	0.0419709	0.0415402	0.0434336	0.0394817	0.0389361	0.0342918	0.0494686	0.0357297	0.0419535	0.0402596	0.0663927	0.0339027	0.0405094	0.0541198	0.0616074	0.0525196	0.0295697	0.0364252	0.0304591	0.0375163	0.0369848	0.0418617	0.0303003	0.0428622	0.0438372	0.04065	0.0479093	0.0401542	0.0558233	0.0467222	0.0363416	0.0354416	0.0323644	0.0429861	0.036597	0.0421357	0.0354043	0.0403273	0.0352196	0.0379489
35min	0.0376385	0.0438118	0.0494969	0.0447966	0.0446234	0.0420043	0.0393177	0.0315014	0.0420509	0.0415868	0.0433253	0.045535	0.0422529	0.039053	0.0348651	0.0521945	0.0364208	0.0409924	0.0426763	0.0666365	0.0348178	0.0443027	0.0707836	0.0501758	0.0507074	0.0313664	0.044083	0.030323	0.0410258	0.0343893	0.0416307	0.0325077	0.0434972	0.0485548	0.0351393	0.0460816	0.0414961	0.0570922	0.0468688	0.0337034	0.0335508	0.034809	0.0376331	0.0454402	0.0402633	0.0321754	0.0406206	0.0341163	0.0387139
40min	0.0377292	0.0452933	0.0519577	0.0444894	0.0496916	0.0458652	0.0410135	0.0338871	0.042825	0.0430693	0.0403459	0.0463235	0.0417743	0.0369584	0.03343	0.0553924	0.0366038	0.0418786	0.0478075	0.0738278	0.0350629	0.0487394	0.0979078	0.0364324	0.052146	0.0281561	0.044553	0.0243551	0.0409233	0.0328556	0.0420174	0.032763	0.0431734	0.0371667	0.0338318	0.0390555	0.0404368	0.0483845	0.0480093	0.0329941	0.0372754	0.0384751	0.0436526	0.0452024	0.0432204	0.0329079	0.0382959	0.0267762	0.0380896
45min	0.038884	0.0491234	0.0527293	0.0418982	0.0488976	0.0422528	0.0426329	0.03276	0.0421467	0.0453088	0.0385163	0.0469032	0.0423412	0.0394258	0.0312175	0.0529379	0.0383588	0.0426466	0.0491468	0.0578104	0.0338146	0.0481703	0.115725	0.0293443	0.0491319	0.0306401	0.0525121	0.0285039	0.0451747	0.031669	0.0394406	0.0302669	0.0425754	0.041451	0.0322321	0.037747	0.0361531	0.066097	0.046414	0.0326115	0.0409279	0.0459602	0.0431031	0.0448016	0.0403164	0.0342334	0.0403079	0.0199837	0.0395848
50min	0.0388321	0.0441738	0.052296	0.0428059	0.0500005	0.043694	0.0422461	0.0364509	0.0439518	0.0438507	0.038405	0.0449242	0.0442883	0.0367135	0.0306269	0.0575936	0.0399377	0.0436485	0.0525089	0.0536051	0.0364205	0.0529445	0.111236	0.0348158	0.0512731	0.0223969	0.0569741	0.0311092	0.0407351	0.0289759	0.0372853	0.0271722	0.0355821	0.0348891	0.0316098	0.0310896	0.0318243	0.0572275	0.0463863	0.034157	0.0408444	0.0484842	0.0464838	0.0445527	0.0413085	0.0355728	0.0387514	0.016084	0.0412441
55min	0.0388872	0.04626	0.052408	0.0453082	0.0501237	0.0413601	0.0411581	0.0428802	0.0444697	0.0429479	0.0373457	0.0442917	0.0444872	0.0374626	0.0330885	0.0594939	0.0404804	0.0435662	0.0500615	0.0577024	0.0367293	0.047633	0.113363	0.0306261	0.0498619	0.0258775	0.0578668	0.0328544	0.0344346	0.0313075	0.0416113	0.0250293	0.0326658	0.0329559	0.0275685	0.0306945	0.0359736	0.0575431	0.0443696	0.0352567	0.0455745	0.0492041	0.0354289	0.0464543	0.0389253	0.0349642	0.0360462	0.0179747	0.0436253
60min	0.0427867	0.0449809	0.0535457	0.0433073	0.0541421	0.0417627	0.0415906	0.0344167	0.0462385	0.0421152	0.0357438	0.0411478	0.0436138	0.0383659	0.0319789	0.0567438	0.0408651	0.0429457	0.049874	0.0566888	0.0420178	0.0542505	0.131459	0.0288187	0.05189	0.0226727	0.054054	0.0385341	0.0380788	0.0359797	0.0400637	0.0243218	0.0265149	0.0269914	0.02602	0.0349115	0.0328347	0.0508698	0.0455888	0.0344522	0.0461703	0.0497852	0.0345082	0.0468139	0.0408526	0.0350463	0.0335434	0.0186313	0.0434954
65min	0.0409279	0.046244	0.0545891	0.0440649	0.0500008	0.0391552	0.0398486	0.0325249	0.0427123	0.0439632	0.0353871	0.0430336	0.0367967	0.0398296	0.0325287	0.0539376	0.041585	0.041139	0.0506645	0.060009	0.0461049	0.05691	0.121151	0.0366646	0.0487093	0.0232242	0.056969	0.0398396	0.0355725	0.0321553	0.0408797	0.0219352	0.0252986	0.04224	0.0278259	0.031479	0.0342903	0.0520592	0.0487354	0.0336354	0.0443969	0.0507436	0.0333163	0.0435378	0.0383442	0.0319265	0.0331689	0.0256741	0.0431559
70min	0.0414174	0.0399672	0.0512786	0.0437159	0.048245	0.0395444	0.0398787	0.0321603	0.0387994	0.0421312	0.0330773	0.0420758	0.0350731	0.0395099	0.0320822	0.0535438	0.0436124	0.0419471	0.0465884	0.0647832	0.0481688	0.06107	0.0924462	0.0381135	0.0529706	0.0283104	0.0519476	0.0385733	0.0361639	0.0355184	0.0407487	0.0227842	0.0272257	0.0350587	0.0277396	0.0410664	0.0363978	0.0436278	0.045842	0.0323017	0.0450288	0.0469786	0.0285343	0.0443405	0.0396646	0.0270495	0.0312236	0.030578	0.0431679
75min	0.0375005	0.0422247	0.0519697	0.0470021	0.0473725	0.0375636	0.0391568	0.0351767	0.0357997	0.0413952	0.0310175	0.0417972	0.0338374	0.0412535	0.0306463	0.0544336	0.0436688	0.0404792	0.0443496	0.061542	0.0433076	0.0588836	0.100222	0.0469099	0.0502084	0.0337114	0.0479974	0.0392187	0.0373274	0.0364812	0.0420718	0.0254151	0.0301643	0.0422279	0.0273835	0.0394495	0.0402349	0.0479432	0.0451908	0.0321382	0.0449553	0.0466028	0.0224338	0.0440361	0.038084	0.0265627	0.0331006	0.0386787	0.0449671
80min	0.0356579	0.043044	0.0526518	0.0482012	0.0470867	0.0371234	0.0373458	0.0370885	0.0312339	0.0404472	0.0287153	0.0422098	0.0324316	0.0410518	0.029266	0.0553237	0.0411643	0.0387774	0.0459243	0.0640836	0.0425712	0.0612917	0.10734	0.0485073	0.0495776	0.0305601	0.0499571	0.0393591	0.035447	0.0338255	0.0386149	0.0230018	0.0315429	0.0412872	0.0262904	0.0387343	0.0356338	0.0403622	0.0482693	0.0335535	0.0409098	0.045863	0.0251686	0.0409845	0.0394667	0.0251993	0.0316965	0.0365805	0.0438979
85min	0.0353779	0.0399136	0.0509447	0.047353	0.0417314	0.0352898	0.0365239	0.0459596	0.0266788	0.0388916	0.0268217	0.0424918	0.0284696	0.0415419	0.0291183	0.0593628	0.0378992	0.0386628	0.0462341	0.0694127	0.0412174	0.0587697	0.110732	0.0517773	0.0571341	0.0351571	0.0499532	0.034619	0.0318953	0.035946	0.0385438	0.0275466	0.0328637	0.0391663	0.0279887	0.0346387	0.0369132	0.0416798	0.0493516	0.0352522	0.0437977	0.0452356	0.0306568	0.038226	0.037067	0.0259748	0.0324339	0.0340665	0.0441296
90min	0.0325331	0.0366863	0.0473187	0.048805	0.0437736	0.0324808	0.0355549	0.0477956	0.0274972	0.0371832	0.0248566	0.040491	0.0298316	0.0408796	0.0298488	0.0582604	0.0346875	0.0373243	0.0424956	0.0586713	0.038698	0.0580998	0.084899	0.0511112	0.0569897	0.0308651	0.0493586	0.0365675	0.034984	0.0360704	0.0364033	0.0281829	0.0337695	0.0334407	0.0260751	0.034542	0.0377328	0.0413753	0.0456466	0.037186	0.0424948	0.0421113	0.0267621	0.0381087	0.0364107	0.0249946	0.0322592	0.0357193	0.0443827
95min	0.0271278	0.0405746	0.0486712	0.0492021	0.0433954	0.0311483	0.0337068	0.0487325	0.0268296	0.0371675	0.0248021	0.0389362	0.0277568	0.0405276	0.0296776	0.0578068	0.0316758	0.0339684	0.0427912	0.0516401	0.0374365	0.0553033	0.0946141	0.0496163	0.0545474	0.0249891	0.0445225	0.0332061	0.034217	0.0341598	0.0346118	0.0326141	0.030212	0.0410659	0.0222667	0.0240222	0.0371019	0.0354174	0.0501702	0.0376402	0.0412054	0.0433088	0.024787	0.0352895	0.0350856	0.0278833	0.0282596	0.0372489	0.0444897
100min	0.0288878	0.0434998	0.0467375	0.0444511	0.0447681	0.0305912	0.0338896	0.0476655	0.025697	0.0397001	0.0239155	0.0397312	0.0271351	0.0374752	0.0304992	0.0555254	0.027551	0.0332352	0.0435173	0.0483512	0.0448373	0.0565874	0.0908824	0.0402424	0.0555097	0.0254963	0.040848	0.0330546	0.0306079	0.0299392	0.0346722	0.0310338	0.0320817	0.0358618	0.022376	0.0261962	0.0359715	0.0362103	0.0522431	0.0405699	0.0398875	0.0424954	0.0281637	0.0344486	0.035541	0.0252861	0.0272599	0.0355592	0.0429228
105min	0.0309605	0.043082	0.0464958	0.044193	0.0433018	0.0325931	0.03513	0.0469857	0.0264175	0.0392515	0.0213765	0.0402682	0.0278282	0.0395771	0.0291587	0.0540577	0.0266812	0.0337161	0.0437075	0.0419214	0.0441018	0.0625064	0.0563855	0.0430219	0.0544432	0.0218886	0.0371691	0.0328013	0.0322684	0.0289542	0.0323174	0.0337001	0.0269338	0.0357255	0.0196851	0.0191869	0.0360781	0.0378106	0.0472756	0.0389604	0.0392877	0.0415727	0.0310894	0.0332098	0.0341781	0.0249931	0.030156	0.0387513	0.0420288
110min	0.0301464	0.042472	0.0451421	0.0451774	0.0472925	0.0342186	0.0364918	0.045602	0.0239865	0.0409318	0.0189515	0.0408934	0.0308211	0.0413107	0.0308461	0.0518489	0.0242824	0.0331987	0.0419952	0.0371633	0.0418005	0.0591024	0.030122	0.0339381	0.0469327	0.0187941	0.0355113	0.0325705	0.030485	0.0238321	0.0312105	0.0292821	0.0256998	0.0355753	0.015922	0.0130814	0.0356448	0.0400998	0.0424543	0.0369455	0.0366354	0.0380309	0.0243937	0.0331978	0.0348151	0.0235587	0.0281326	0.0426248	0.0420954
115min	0.0342312	0.0463367	0.0439127	0.0449403	0.0456238	0.037011	0.0369525	0.0458809	0.0237064	0.0411726	0.0162014	0.0406932	0.0290492	0.0398915	0.0301326	0.0532089	0.0228571	0.0339518	0.044231	0.0338389	0.0423521	0.0578059	0.0399437	0.0436471	0.0474449	0.0236738	0.0353945	0.0306511	0.0282301	0.02463	0.0320566	0.0333678	0.0246083	0.0301247	0.0156649	0.020457	0.0360982	0.0391061	0.0427401	0.034592	0.0384595	0.0393604	0.0223013	0.0304713	0.0343707	0.025231	0.0273304	0.0425467	0.0436213
120min	0.0380423	0.0416257	0.0456279	0.0444164	0.0470214	0.0418028	0.0370371	0.0454628	0.0242748	0.0414223	0.0133364	0.0425038	0.0271331	0.0402223	0.0293548	0.0541401	0.0229019	0.0343488	0.0442751	0.0355194	0.046345	0.060347	0.0345569	0.0440764	0.0446818	0.0218347	0.0413093	0.0327861	0.0271963	0.0257398	0.0365987	0.0274921	0.0260026	0.0274931	0.0199043	0.0213914	0.0359523	0.0400869	0.0402357	0.0331174	0.0372055	0.0406604	0.0265823	0.0269928	0.0343214	0.0230687	0.0282529	0.0417426	0.0438152
125min	0.0383472	0.0403983	0.0462187	0.0448434	0.0463133	0.0439945	0.0363722	0.0441418	0.0245316	0.0401061	0.0104769	0.0403117	0.0265701	0.0448553	0.0307342	0.0539624	0.0213765	0.034218	0.0428957	0.0418315	0.0435088	0.0586631	0.0380738	0.0474666	0.0452397	0.0247074	0.0475027	0.0308589	0.0316001	0.0296484	0.0341177	0.0276768	0.0238385	0.0276925	0.020537	0.0234917	0.0361489	0.0389838	0.0390312	0.0334784	0.0411102	0.0418578	0.0198957	0.0245187	0.0331119	0.0210234	0.0258113	0.0421633	0.0434248
130min	0.0380043	0.0390463	0.0452397	0.0449312	0.0452263	0.0436985	0.0353108	0.0434923	0.0253966	0.0395035	0.00960003	0.0390869	0.023401	0.0433674	0.0308629	0.0531018	0.0153034	0.0330191	0.0426797	0.042307	0.0447583	0.0555543	0.0438823	0.0431079	0.0466008	0.0262073	0.0495048	0.0310628	0.0279924	0.0288051	0.0379382	0.031651	0.0254472	0.026888	0.0227735	0.0209802	0.0348815	0.0370911	0.0417902	0.0345889	0.0444162	0.0428197	0.0192983	0.0238622	0.0325814	0.0184745	0.0246109	0.041304	0.0451661
135min	0.0374889	0.0388817	0.0459153	0.0442872	0.0450091	0.0439061	0.0330645	0.0434624	0.025755	0.0398904	0.00772616	0.0353124	0.0187715	0.0397484	0.0278006	0.0545079	0.0153039	0.0340656	0.0448602	0.0396618	0.0412941	0.0577924	0.0395433	0.0486775	0.0444276	0.0222665	0.0408599	0.0318618	0.029428	0.0297279	0.0398885	0.0324213	0.0241908	0.0291756	0.0250355	0.0267172	0.0352711	0.0310973	0.0438174	0.0363625	0.0471417	0.0465373	0.0189137	0.0245429	0.0323704	0.0155928	0.0240102	0.0325978	0.046124
140min	0.0373507	0.0402297	0.0478185	0.0407236	0.0465505	0.0438941	0.0322452	0.041194	0.0258351	0.0393341	0.00594997	0.0327165	0.0210056	0.0370181	0.026018	0.0545616	0.012149	0.0309679	0.0444891	0.0447216	0.0395061	0.0573638	0.0366832	0.0383186	0.0413826	0.0220758	0.0387984	0.0323031	0.0312672	0.0287424	0.0400885	0.0280293	0.0257592	0.030852	0.0222001	0.021314	0.0332104	0.0306504	0.0425214	0.0360281	0.0440871	0.0458983	0.0212974	0.0277719	0.0348027	0.0116963	0.0255202	0.0239802	0.0462076
145min	0.0386547	0.0371043	0.0468252	0.0399715	0.044467	0.0443215	0.0303269	0.0380827	0.025537	0.0339193	0.00455566	0.0278993	0.0216671	0.0321163	0.0258739	0.0564706	0.00881043	0.0290844	0.0451519	0.0449746	0.0331193	0.054262	0.0441639	0.0348951	0.0417587	0.0226221	0.0331918	0.0307324	0.0325198	0.0252767	0.0367314	0.0288811	0.0228987	0.0284731	0.0200693	0.0177962	0.0334743	0.0301021	0.0431106	0.0381263	0.0436055	0.0466007	0.0204283	0.0289491	0.0370972	0.00813067	0.025898	0.0241535	0.0455874
150min	0.0392472	0.0394914	0.0472881	0.038826	0.0454423	0.0435519	0.029061	0.0370368	0.0262915	0.0320179	0.00305006	0.0218499	0.0210888	0.0283407	0.0237335	0.0557372	0.00890362	0.0273378	0.0443738	0.0396927	0.0346739	0.0519143	0.0418004	0.028959	0.037806	0.0187407	0.0288402	0.0316749	0.0286324	0.0219923	0.0362157	0.0257762	0.0241368	0.0264533	0.0197667	0.0178144	0.0307247	0.0288205	0.0437177	0.0385032	0.0398325	0.0450056	0.0253522	0.0292513	0.0371631	0.00763329	0.0247555	0.0240728	0.0436621
155min	0.0368476	0.0352323	0.0466276	0.0351879	0.0457792	0.0418443	0.027706	0.0355328	0.0247789	0.0331391	0.00191755	0.0155156	0.0211683	0.0259954	0.0238721	0.0561725	0.013274	0.0266884	0.041589	0.0292691	0.030639	0.0509801	0.0394282	0.0204711	0.0341833	0.0166312	0.0245228	0.0318836	0.030886	0.0219959	0.0346258	0.0244093	0.0224159	0.027589	0.0194686	0.0187028	0.0299928	0.0293636	0.0441842	0.0370133	0.0381415	0.0449367	0.0250961	0.0274566	0.0394481	0.00652254	0.0222711	0.0239151	0.0430273
160min	0.0371706	0.0347477	0.0464621	0.037768	0.043804	0.0420022	0.0268545	0.0337269	0.0254487	0.030682	0.00122363	0.0113077	0.0215878	0.0247146	0.0235512	0.0551298	0.0133988	0.0226	0.0390591	0.0265825	0.0284113	0.0524678	0.0380065	0.0220418	0.031382	0.0189605	0.0253586	0.030593	0.0288444	0.0167392	0.0312463	0.023227	0.0221459	0.025052	0.0156677	0.0156612	0.0280244	0.0322896	0.0415784	0.0371649	0.0331281	0.0412821	0.0269944	0.0243617	0.039681	0.00527587	0.0204608	0.0251271	0.043296
165min	0.0365633	0.0311406	0.0472313	0.0334409	0.0386712	0.0397128	0.024389	0.0316194	0.0240977	0.0284079	0.00141652	0.00691337	0.0201503	0.0237838	0.0236824	0.0556683	0.0147462	0.0232813	0.03778	0.020474	0.027938	0.0511196	0.0320212	0.0187913	0.0334001	0.0150899	0.0252089	0.0300534	0.0248513	0.016946	0.027764	0.024068	0.0174217	0.0235855	0.0177701	0.012766	0.0273385	0.0326481	0.0385675	0.0399648	0.0295759	0.0415529	0.0273944	0.0202162	0.0387141	0.00426349	0.0180799	0.0307406	0.04218
170min	0.0353014	0.0330834	0.0463713	0.0350477	0.0388457	0.0373078	0.0241197	0.0312113	0.0231485	0.0316327	0.000734774	0.00355382	0.0193343	0.0233568	0.0209676	0.0548995	0.0158724	0.0222257	0.0364402	0.0197747	0.0286564	0.049825	0.0202122	0.0144637	0.029062	0.0188603	0.0205549	0.0282284	0.0242972	0.0151039	0.0268993	0.0226951	0.018414	0.0248224	0.0161559	0.0112516	0.0252147	0.0338599	0.0408603	0.0415003	0.0292161	0.0396607	0.0290158	0.020184	0.0384892	0.00377941	0.0163823	0.0303716	0.0421456
175min	0.0341723	0.0294558	0.0474746	0.0340361	0.0367192	0.0348965	0.0228914	0.0291915	0.0207846	0.03299	0.000985858	0.00362478	0.0162041	0.0206617	0.0202736	0.0548591	0.0167618	0.0205432	0.0337506	0.0253686	0.0256281	0.0502774	0.0105397	0.0148976	0.0280174	0.0197624	0.0175419	0.0260097	0.0233962	0.0127892	0.0260091	0.0243809	0.0154615	0.0251853	0.0141444	0.00959869	0.0253683	0.0290485	0.0408155	0.0391128	0.0312146	0.033753	0.0291864	0.0189869	0.0398981	0.00311178	0.0171458	0.0287049	0.0436369
180min	0.0352916	0.0325026	0.0454741	0.03398	0.0355354	0.0358541	0.0208211	0.0286464	0.019453	0.030427	0.00118402	0.00309828	0.0155186	0.0188892	0.0178627	0.0510699	0.0150503	0.0176835	0.0333916	0.0253686	0.0246578	0.0537768	0.0274239	0.0148976	0.0271402	0.0216622	0.0158452	0.025625	0.0246008	0.0108719	0.0248136	0.021135	0.016699	0.0231557	0.0129926	0.0117434	0.0268863	0.0300345	0.0403088	0.0394107	0.0328783	0.0299749	0.0285713	0.0180377	0.0388098	0.00269764	0.0178707	0.0263781	0.0406408
185min	0.0346648	0.0313678	0.0437479	0.0300861	0.0346588	0.0333347	0.0188306	0.0280906	0.0180989	0.03101	0.00149724	0.00294724	0.015926	0.0169443	0.0175032	0.0505699	0.0153593	0.0184394	0.031729	0.0196811	0.026792	0.0493936	0.0212968	0.0145436	0.0256604	0.0199181	0.0201238	0.0255975	0.0239683	0.0115306	0.0268001	0.0213682	0.0165903	0.02368	0.0133263	0.0119791	0.0276074	0.0275389	0.0400002	0.0389317	0.0340592	0.0314219	0.0262495	0.0166137	0.037996	0.00234898	0.0184206	0.0305257	0.0382288
190min	0.0325944	0.0281061	0.0403387	0.0361965	0.0369872	0.0307124	0.0188125	0.0271487	0.0190896	0.0312426	0.00117847	0.00303731	0.016225	0.0172895	0.0159928	0.0493801	0.0144424	0.0181422	0.0297811	0.031973	0.0250039	0.0462179	0.0357318	0.014832	0.0231016	0.0252995	0.0193395	0.0262476	0.0225107	0.00870629	0.0311255	0.0230624	0.0187351	0.0234111	0.0123918	0.013269	0.0300292	0.0305284	0.0436174	0.0379734	0.039067	0.0291469	0.0261177	0.0173878	0.0370466	0.00209178	0.0165923	0.0311965	0.0383998
195min	0.0307982	0.0284721	0.0350774	0.0342268	0.0321367	0.0307062	0.0170643	0.025774	0.0191694	0.0317596	0.00156808	0.00283659	0.0154393	0.0174537	0.0165679	0.0473816	0.0149878	0.0164451	0.0285266	0.0285571	0.026808	0.0464619	0.0357318	0.0239714	0.0265375	0.0220417	0.0226562	0.0279514	0.020852	0.00890655	0.0291682	0.0218805	0.0190573	0.0220672	0.0105322	0.016849	0.0287725	0.0302092	0.0442972	0.0363488	0.0404057	0.0284618	0.0286779	0.0168414	0.0344988	0.00274352	0.0161441	0.0310348	0.0380122
200min	0.0312096	0.0252667	0.0318226	0.0366624	0.0338281	0.0328314	0.013819	0.0239766	0.0186065	0.029799	0.00117696	0.00195246	0.0156556	0.016459	0.0154415	0.0492313	0.0168621	0.0174169	0.0303373	0.0174162	0.0255159	0.0464088	0.0413723	0.019553	0.0276124	0.0190642	0.0254072	0.0292107	0.0262436	0.0115284	0.0298011	0.0211906	0.0205174	0.021671	0.0111429	0.0154435	0.0311826	0.0341978	0.0463867	0.0367592	0.0392111	0.0316609	0.0280768	0.0163216	0.0328018	0.00243076	0.0154514	0.0308471	0.0386904
205min	0.0301953	0.0224149	0.0301193	0.0371948	0.0307734	0.0285403	0.0123549	0.020528	0.0199756	0.0304985	0.000755587	0.00197436	0.0152171	0.014429	0.0137952	0.0521299	0.0183439	0.0191973	0.0284435	0.0214973	0.0285659	0.0423002	0.0391155	0.019553	0.0289903	0.0197844	0.0281246	0.0276779	0.0225985	0.0107387	0.0301198	0.0190963	0.0179511	0.0218133	0.00947177	0.0168927	0.0317858	0.0313541	0.0434757	0.0356124	0.0363331	0.0327797	0.0283766	0.0159032	0.0314598	0.00337153	0.0150108	0.0312536	0.0401999
210min	0.0285147	0.0238329	0.0297728	0.038771	0.0304334	0.0300135	0.0116372	0.0184636	0.0206002	0.0288212	0.000761218	0.001632	0.0140065	0.0138598	0.013029	0.0541087	0.0186587	0.018725	0.0276551	0.0253891	0.0327595	0.040814	0.0465975	0.0158531	0.0328144	0.0220657	0.029608	0.0259168	0.0246518	0.0141172	0.0281248	0.0166434	0.0182208	0.0197644	0.0103797	0.0191533	0.031413	0.033053	0.0438342	0.0351171	0.0351768	0.0303396	0.0279444	0.0161599	0.0298907	0.00303605	0.0135224	0.031373	0.0393895
215min	0.029974	0.0234366	0.0305418	0.0355271	0.0321398	0.031715	0.00933702	0.0163975	0.0194887	0.0285374	0.000933034	0.00163272	0.0127411	0.0110718	0.0116154	0.0560592	0.0210923	0.0179307	0.027738	0.0225876	0.0346378	0.0422593	0.040837	0.0167	0.032228	0.0171758	0.0282449	0.0246659	0.0248609	0.0177635	0.0260123	0.0145454	0.0189546	0.0182976	0.00899463	0.0207928	0.0335371	0.0280529	0.0411332	0.0342456	0.0316924	0.0300379	0.032296	0.0171496	0.029735	0.0026102	0.0140919	0.030701	0.0354433
220min	0.0304987	0.0245147	0.0337191	0.0378152	0.0380919	0.0295202	0.00916437	0.0153754	0.0188818	0.0281353	0.00192439	0.00172898	0.0136377	0.0107516	0.0108592	0.0575611	0.0220262	0.0189364	0.0276463	0.0218602	0.0330121	0.0408392	0.0475689	0.00756059	0.0316006	0.0196472	0.0329632	0.0242405	0.0236872	0.0185046	0.0291579	0.0170633	0.0181036	0.0168581	0.00922711	0.0199481	0.0380299	0.0264095	0.0375371	0.0330374	0.0293267	0.0285707	0.0300926	0.0157053	0.0302489	0.00225499	0.0146358	0.0301876	0.032508
225min	0.0307253	0.0267345	0.0355249	0.0374025	0.0383062	0.0282307	0.0101432	0.0149488	0.0195338	0.0276908	0.00232422	0.00232103	0.0137088	0.0114172	0.0105449	0.0563984	0.0204271	0.0189088	0.0267525	0.0322075	0.0353419	0.0399293	0.0419284	0.011903	0.030544	0.0203897	0.0295402	0.0233357	0.0211898	0.0192681	0.030224	0.0159113	0.0175638	0.0158512	0.00866612	0.0226849	0.0333265	0.0261428	0.03275	0.0332977	0.0278157	0.0273861	0.0292305	0.0157166	0.0306333	0.00273751	0.0131915	0.0306408	0.0290049
230min	0.0289092	0.0290827	0.0397824	0.0365304	0.0430693	0.0294392	0.0108617	0.0146255	0.0201125	0.0278992	0.0030082	0.00211013	0.0133843	0.0124426	0.010454	0.0546068	0.0185336	0.0197895	0.0292595	0.0281264	0.0330566	0.0382542	0.0440588	0.0218682	0.0329678	0.0215442	0.0324746	0.0200906	0.024485	0.0186922	0.0277493	0.0176906	0.020548	0.0163342	0.00809956	0.018086	0.0314037	0.0276929	0.0350611	0.0321641	0.0260756	0.0253507	0.028005	0.015073	0.0295079	0.0023547	0.0135719	0.0283465	0.0257476
235min	0.0277346	0.0289519	0.0414902	0.0381792	0.0459161	0.0297452	0.0108355	0.0121811	0.0202342	0.0277847	0.00302072	0.00319803	0.0138897	0.0134165	0.0089511	0.0481602	0.0193527	0.0178091	0.029593	0.0358931	0.0318662	0.0395323	0.0405523	0.0187224	0.0299468	0.0207439	0.0265317	0.0226811	0.0243152	0.0169226	0.0322348	0.0166752	0.0197539	0.0156407	0.00886481	0.0128943	0.0316526	0.0309683	0.0349512	0.0284454	0.0253351	0.0240642	0.0287543	0.0134841	0.0295294	0.00300153	0.0142399	0.0290802	0.0238116
240min	0.02408	0.0333114	0.0436115	0.0408422	0.0456084	0.0300505	0.0115272	0.0102803	0.0197878	0.0286386	0.00303651	0.00310851	0.0141369	0.015627	0.00936212	0.045546	0.0183491	0.0174228	0.0291188	0.0303791	0.0316403	0.0391989	0.0309015	0.0229457	0.0294618	0.0215216	0.0312796	0.0238755	0.0263747	0.0148847	0.0324964	0.0139586	0.019821	0.0150296	0.0105303	0.013538	0.0288745	0.0355801	0.0333293	0.0257032	0.0236342	0.0216386	0.0222883	0.00955712	0.0282931	0.00372772	0.0141853	0.0286214	0.0221392
245min	0.021822	0.0316191	0.0444854	0.0402603	0.0447415	0.0297982	0.0108906	0.00855216	0.0196262	0.0285039	0.00181215	0.00372482	0.0135741	0.0151758	0.00827231	0.0399027	0.0175793	0.0161577	0.0268496	0.0292145	0.0340966	0.0397807	0.0388532	0.0315239	0.027137	0.0189928	0.0290559	0.024841	0.0272919	0.0184083	0.0303668	0.0118758	0.0187623	0.0141561	0.0126292	0.0110478	0.025734	0.0390218	0.0314298	0.0234293	0.0214686	0.0185281	0.0188859	0.00717057	0.0269051	0.00379187	0.0130807	0.0277716	0.0200019
250min	0.0187073	0.0301521	0.045194	0.0397576	0.0463332	0.0284945	0.010678	0.00755773	0.0189456	0.0291792	0.00222428	0.00485324	0.012323	0.0152447	0.00693604	0.0360759	0.0178809	0.0153666	0.0269518	0.030279	0.0317387	0.0393016	0.0417676	0.0358927	0.0298596	0.0175865	0.0281592	0.0276831	0.0268696	0.0175568	0.0321703	0.00939653	0.0205393	0.01259	0.0110535	0.00632924	0.0270103	0.0379522	0.0307193	0.0196385	0.0200191	0.0168638	0.0180109	0.00412491	0.0244434	0.00354502	0.0141365	0.0256422	0.0194779
255min	0.0184662	0.0308341	0.0432317	0.0425802	0.0438721	0.0282927	0.010147	0.00621762	0.016578	0.027816	0.00148754	0.00587225	0.0112937	0.0139608	0.00783896	0.0318274	0.0204021	0.0140157	0.0248133	0.030279	0.0323227	0.0398635	0.027182	0.0342088	0.0282029	0.0149121	0.0270098	0.0286504	0.0260861	0.0197817	0.0339609	0.00886494	0.0185997	0.00879211	0.0136888	0.00632924	0.0276984	0.0414458	0.0244204	0.0187583	0.0183985	0.0150952	0.0142607	0.00365401	0.0243518	0.00437462	0.013712	0.0259841	0.0205822
260min	0.0179769	0.0312168	0.0416214	0.0412713	0.0439894	0.0270085	0.00890117	0.00566482	0.0146171	0.0271171	0.00225483	0.0065064	0.0106856	0.0131959	0.00809292	0.0316908	0.0198505	0.0140111	0.023495	0.0240061	0.032194	0.0392519	0.024555	0.0342088	0.0308147	0.016383	0.0293167	0.0260605	0.0259225	0.0212711	0.030005	0.0104478	0.0184369	0.00954702	0.0110476	0.0117912	0.0252412	0.0435252	0.0190333	0.0179981	0.0170223	0.0143314	0.0135103	0.00350109	0.0240077	0.00430553	0.0140457	0.0241147	0.0198794
265min	0.0171081	0.0300826	0.0399165	0.0406008	0.0419691	0.0268625	0.00930063	0.00534657	0.013997	0.0244901	0.00206724	0.0067572	0.00868195	0.0125874	0.00742253	0.0284319	0.0199413	0.0116235	0.0229428	0.0290999	0.0334972	0.0395595	0.0370315	0.0391001	0.0365017	0.0173495	0.0228598	0.0248281	0.0274991	0.0220897	0.0295052	0.0111007	0.0158679	0.0105344	0.00936109	0.00894126	0.0200051	0.0439467	0.0161425	0.0161403	0.0176771	0.012778	0.0123282	0.00481333	0.0232152	0.00535477	0.0149784	0.023643	0.0196022
270min	0.0161413	0.0309189	0.0417934	0.0400427	0.0407619	0.025772	0.00888138	0.00422033	0.0123823	0.0213364	0.0027134	0.0059658	0.00634732	0.0118792	0.00683378	0.0280187	0.0197148	0.0102487	0.0242734	0.0319065	0.0321106	0.0408384	0.0242035	0.0305219	0.0393631	0.0184702	0.0163652	0.0216527	0.0281768	0.0185578	0.0293783	0.00920897	0.0181808	0.0103897	0.0108097	0.0131333	0.0165888	0.0436934	0.0136366	0.0156978	0.0184237	0.0122374	0.0121377	0.00611755	0.0224996	0.00565707	0.0149275	0.023042	0.0207423
275min	0.0139473	0.030063	0.0402145	0.0393646	0.0386238	0.0260723	0.00919432	0.00238405	0.0118528	0.0179566	0.00240621	0.00464095	0.00501428	0.0118761	0.00680451	0.025776	0.0186809	0.00802316	0.0220206	0.0208841	0.033344	0.0431842	0.0212891	0.0259406	0.0374447	0.0210855	0.0141515	0.0171918	0.026485	0.0199963	0.0253742	0.00948751	0.0171177	0.0108986	0.0109577	0.0131958	0.0135298	0.0465799	0.00853977	0.0152249	0.0172054	0.0113404	0.008534	0.00700767	0.0228972	0.00685835	0.0143263	0.0214478	0.0199482
280min	0.012582	0.0327039	0.0395587	0.0387411	0.0384363	0.0265434	0.00824001	0.00225218	0.0115677	0.0159143	0.00240621	0.00442202	0.00467821	0.013189	0.00568503	0.0268605	0.0180152	0.00565666	0.0233442	0.0253027	0.0342843	0.043158	0.0244559	0.0276811	0.0332254	0.0216653	0.0136662	0.0142079	0.0234577	0.017144	0.0236441	0.00910499	0.018619	0.0121826	0.0134925	0.013305	0.00870673	0.0431405	0.00742878	0.014088	0.0163636	0.0111861	0.0110929	0.00600352	0.0210242	0.0052341	0.0138185	0.0196983	0.0173377
285min	0.010229	0.0345883	0.0421986	0.0381226	0.0359746	0.0252144	0.00837253	0.00246423	0.010853	0.014804	0.00239255	0.0030838	0.00298707	0.0127658	0.00514933	0.0243227	0.0185569	0.00489183	0.022444	0.0237748	0.0379927	0.0444631	0.0231073	0.0276811	0.0351412	0.0211052	0.0210564	0.0112951	0.0241649	0.0206361	0.0211615	0.00755274	0.0199416	0.0104237	0.0138665	0.0181354	0.00547454	0.0390478	0.00568397	0.0149308	0.0152017	0.0105516	0.00951594	0.00571096	0.0191552	0.00541019	0.012827	0.0178799	0.0166947
290min	0.00933979	0.0357947	0.0435634	0.0364746	0.0348457	0.0238299	0.00735614	0.00212343	0.0109011	0.0136954	0.00351541	0.00243107	0.00256703	0.0125316	0.00482729	0.0209061	0.0186172	0.0039096	0.0242038	0.0205067	0.0390706	0.0473387	0.0244571	0.0189433	0.0320098	0.0189834	0.0234452	0.00753948	0.0276163	0.0190695	0.0161909	0.00822259	0.0237368	0.00903109	0.0147435	0.0161766	0.00430984	0.0375257	0.0046611	0.014998	0.0126438	0.0105418	0.00897037	0.00512597	0.0184492	0.00436539	0.0114589	0.0166883	0.0177318
295min	0.00868284	0.0372432	0.0429223	0.0354182	0.0345138	0.024767	0.0071952	0.00221239	0.0113428	0.0116625	0.00271264	0.00297084	0.00213343	0.0129021	0.00508983	0.0171804	0.0196674	0.00310687	0.0248835	0.0211907	0.0422465	0.0484953	0.0229154	0.0227484	0.0295605	0.0174573	0.0271495	0.00611635	0.0271145	0.0222029	0.0144294	0.00771178	0.0236608	0.00735967	0.0149531	0.0151197	0.0026553	0.0351421	0.00345628	0.0135395	0.0107483	0.00960928	0.00931186	0.00478969	0.0170381	0.00451533	0.011298	0.0139921	0.0164991
300min	0.007355	0.0396244	0.0410525	0.0338607	0.0338495	0.025237	0.00596573	0.00290172	0.0111962	0.0126925	0.00220787	0.0046206	0.00227946	0.0135822	0.00542891	0.0143561	0.0215402	0.00251117	0.0249871	0.0262719	0.0398721	0.0487829	0.0276188	0.0200333	0.0356384	0.0157749	0.0290727	0.00417722	0.0321733	0.0216636	0.0163301	0.00700246	0.0227529	0.006171	0.016611	0.0219081	0.00126106	0.033884	0.00359377	0.0142129	0.00896662	0.00855525	0.011739	0.00466993	0.014293	0.00394382	0.0101721	0.0118624	0.0139828
305min	0.00611967	0.0376771	0.0425321	0.0332648	0.0344543	0.0245505	0.00641917	0.00287291	0.0102279	0.0118126	0.00273051	0.00416513	0.00116828	0.0131646	0.00604043	0.0100965	0.0213983	0.00269044	0.0224012	0.022441	0.0433366	0.0500593	0.0210298	0.0100116	0.0439788	0.016223	0.0291752	0.00565018	0.0362656	0.0244107	0.0134132	0.00657387	0.0223234	0.00618651	0.0123555	0.0217989	0.00129295	0.0320168	0.00200271	0.0137767	0.00750843	0.00754563	0.00856032	0.0052864	0.012464	0.00405206	0.00873751	0.0100871	0.0124331
310min	0.00638378	0.0360398	0.0395539	0.0336139	0.032476	0.0238025	0.0058961	0.00261293	0.0102438	0.0098234	0.00171188	0.00401573	0.000905262	0.0137968	0.00650813	0.00924041	0.0216289	0.00138101	0.0233873	0.0249765	0.0400944	0.048314	0.0251643	0.0100116	0.0418952	0.0163947	0.0208692	0.00450004	0.0365942	0.0221993	0.01267	0.00486174	0.021138	0.00467828	0.0127254	0.0161495	0.000987263	0.0311965	0.00200271	0.0133739	0.0057634	0.0074547	0.00896419	0.00471733	0.0107071	0.00398345	0.00703129	0.00833669	0.0104321
315min	0.00571387	0.0364221	0.0376386	0.0342886	0.0323826	0.0244092	0.00529178	0.00281947	0.00840074	0.00815172	0.0013197	0.00457883	0.000634899	0.0142095	0.0070668	0.0069991	0.0227651	0.00172389	0.0196822	0.0276155	0.0395457	0.0471126	0.011338	0.00794667	0.04535	0.0187426	0.0257391	0.00446866	0.0319745	0.0257043	0.0120891	0.00293553	0.019391	0.00314803	0.0135042	0.0155902	0.00276578	0.029361	0.00179706	0.0128884	0.00542302	0.00679419	0.0104154	0.00554998	0.00895509	0.00458084	0.00676977	0.00718621	0.00807106
320min	0.00521236	0.0338689	0.034963	0.0332845	0.031931	0.0246636	0.00450265	0.00324153	0.00748081	0.00827643	0.00158113	0.00372805	0.00136571	0.0138079	0.00671155	0.00653824	0.0218102	0.00189539	0.0185508	0.0289721	0.0367527	0.0432996	0.0156791	0.0114818	0.0501144	0.0181975	0.0259386	0.00379719	0.0326198	0.0249558	0.0105909	0.00244457	0.0178834	0.00261296	0.0115206	0.0175902	0.00303976	0.0320336	0.00109109	0.01323	0.00460371	0.00604845	0.0095434	0.00427193	0.00798674	0.00360262	0.00581779	0.00662242	0.00576853
325min	0.00571768	0.0350767	0.0341007	0.03361	0.0317835	0.0229847	0.00487416	0.00371018	0.00601158	0.00524402	0.0016825	0.00220692	0.00121968	0.0123195	0.00696687	0.00619716	0.021901	0.00245119	0.0182709	0.0235015	0.0370028	0.0379853	0.0220211	0.0124587	0.0479551	0.0196475	0.02692	0.00245415	0.0327769	0.0239276	0.00560691	0.0041625	0.0186933	0.00174095	0.014513	0.0137024	0.00303976	0.0327265	0.000953598	0.0117835	0.00407951	0.00592774	0.00840819	0.00426341	0.00784624	0.00295275	0.00474224	0.00635702	0.0055197
330min	0.00545136	0.0357932	0.0327129	0.0334158	0.0291922	0.0226926	0.00370741	0.00407861	0.00615364	0.00372432	0.00146586	0.00255103	0.00238194	0.0124828	0.00668613	0.00696908	0.021958	0.00222224	0.0193765	0.0315974	0.0322585	0.0347074	0.0276905	0.0191339	0.0435488	0.0186309	0.0230941	0.00210712	0.0323698	0.0212697	0.00585587	0.00265292	0.017842	0.00158316	0.0147013	0.0149561	0.00238714	0.0343868	0.00200315	0.0119187	0.00319669	0.00570117	0.0101722	0.00322533	0.00795755	0.0038259	0.00431471	0.00576523	0.00552254
335min	0.00545423	0.0371279	0.0317969	0.0346717	0.0283731	0.022315	0.00396093	0.00614997	0.00636613	0.00344599	0.00139948	0.00260332	0.00268155	0.0115639	0.00635693	0.00652361	0.0224992	0.00282746	0.0183872	0.0252042	0.0323162	0.0370728	0.0279034	0.0195592	0.047417	0.0160205	0.0255126	0.00210712	0.0313675	0.0167277	0.0039536	0.0028734	0.0174046	0.00158316	0.0150031	0.014293	0.00238714	0.0350747	0.0028231	0.0121948	0.0029292	0.00573105	0.0126041	0.00342211	0.00807284	0.00366799	0.00454158	0.00507178	0.00499008
340min	0.00489813	0.0345849	0.0306871	0.0347916	0.0272764	0.0213302	0.00375022	0.00748403	0.00717466	0.00316799	0.00115139	0.0027213	0.0034473	0.0104337	0.00634536	0.00813463	0.0220319	0.00288432	0.0201815	0.0312535	0.0272149	0.0349704	0.0299449	0.0208324	0.0436408	0.0134052	0.0191014	0.00196651	0.0293691	0.0137441	0.00415719	0.00307036	0.0181308	0.00158316	0.0160722	0.014293	0.00153607	0.034337	0.00281305	0.0128379	0.00267177	0.00575117	0.0102309	0.00323328	0.00744197	0.00251428	0.00305073	0.00283462	0.00448255
345min	0.00427301	0.0354528	0.0309492	0.0365584	0.0253655	0.0189552	0.00406966	0.00753201	0.0059433	0.00234478	0.000889962	0.0034706	0.0034357	0.010274	0.00587139	0.00811328	0.0229506	0.00366429	0.0215657	0.0234176	0.0259257	0.034074	0.0258195	0.0237318	0.0405301	0.0127788	0.0204363	0.00133692	0.030196	0.0121576	0.0033018	0.0033054	0.0184365	0.00114172	0.0181032	0.00923312	0.0012621	0.033233	0.00360215	0.0133926	0.00254683	0.00655692	0.00896419	0.00400467	0.00613038	0.00323134	0.00249607	0.00157447	0.00563199
350min	0.00311574	0.0342825	0.0339247	0.0361071	0.023603	0.0171713	0.00350767	0.00832614	0.00619495	0.0024989	0.00259146	0.00281969	0.00387426	0.00902122	0.00500088	0.00783119	0.0217232	0.00309556	0.0216914	0.0246649	0.0277535	0.0342236	0.0207847	0.0216589	0.0382828	0.0110897	0.0239147	0.00165661	0.0250453	0.0129269	0.00318171	0.00265622	0.0157222	0.0026849	0.0134933	0.00669301	0.00158139	0.031254	0.00360215	0.0136641	0.00230624	0.00699649	0.00876313	0.00435907	0.00627547	0.00403505	0.00226836	0.0013252	0.00577043
[truncated: 122 more columns]
