# Supplementary material for: Reconstructing the regulatory circuit of cell fate determination in yeast mating response
Source: PLoS Comput Biol. 2017 Jul 24;13(7):e1005671. doi: 10.1371/journal.pcbi.1005671 (PMC5546706; doi:10.1371/journal.pcbi.1005671)
Supplement: S2 Dataset — (XLSX) [file pcbi.1005671.s007.xlsx]

## Sheet: shmoo fit
Gene	t_start	t_end	fold_change	cluster
RTF1,CSL3	1	51	0.649099	1
RAP1	56	172	0.743638	1
YJR143C	110	242	0.790209	1
VCX1,HUM1,MNR1	1	176	0.739733	1
SSU81,SHO1	3	147	0.661126	1
MSI1,CAC3	17	233	0.783994	1
HAP5	139	224	0.719726	1
RME1	45	157	0.750113	1
NRG1	12	97	0.659615	1
RPL1B,SSM2	9	182	0.793662	1
YDR179C	26	76	0.416175	1
SMT3	50	141	0.786311	1
ABF1	1	51	0.258306	1
THI3,KID1	115	350	0.796686	2
PDC2	53	350	0.520534	2
SIN4	111	348	0.435253	2
GAL11	246	350	0.787642	2
FKH2	143	261	0.488598	2
ZAP1	185	350	0.419417	2
YKL222C	202	314	0.797651	2
NOT3	145	350	0.652436	2
YCR017C	208	350	0.202615	2
SCP160	80	350	0.571673	2
YFL004W	237	350	0.733168	2
RPN3,SUN2	8	344	0.687004	2
STE6	107	350	0.622507	2
CTN1	20	350	0.632619	2
RSR1,BUD1	155	350	0.652561	2
KAR3,OSR11	93	281	0.682918	2
TBS1	223	335	0.444267	2
FKH1	78	310	0.66725	2
YPR152C	59	350	0.200321	2
ADR1	80	270	0.626148	2
REB1	202	350	0.616968	2
RIM101	5	115	1.22886	3
MDS3	1	51	1.64932	3
LEU3	1	51	1.93993	3
SNF5	1	51	1.68538	3
ERG24	1	51	3.09601	3
YOL082W	1	51	1.83428	3
OPY2	75	125	1.23896	3
MRPL24,YML14,YML24	41	91	1.20606	3
DIG1,RST1	1	152	1.23337	3
PDR3,AMY2,TPE2	1	51	1.67805	3
CDC24	99	149	1.84195	3
ARG81	44	237	1.27506	4
PMI40,PMI	143	219	1.82224	4
SCW10	28	261	1.54318	4
KSS1	15	254	1.36437	4
AGA2	4	225	1.40366	4
NUT1	65	138	1.89699	4
SUM1	82	158	1.61727	4
FHL1	40	245	1.60222	4
SPT7,GIT2	133	189	1.39775	4
RGT1	31	189	1.36126	4
SWI4	135	185	1.6996	4
BEM3	98	178	2.09979	4
DOP1	43	208	1.56029	4
PDR1	1	212	2.43247	4
YLR135W	111	182	1.41212	4
MSN2	59	170	1.5225	4
ECM22	71	174	1.6267	4
FIG4	40	194	1.43151	4
SOK2	28	202	1.4552	4
BAS1	4	273	1.80651	4
ACE2	3	209	1.57289	4
FUS3,DAC2	84	162	1.25894	4
SKN7,BRY1,POS9	47	350	1.45388	5
TBF1,LPI16	9	350	1.24123	5
DOT6	14	320	1.40286	5
DFG5	5	302	1.82892	5
FUS1	60	350	1.30768	5
YNL279W	97	350	2.85259	5
YPR004C	16	350	1.26153	5
YPL146C	62	289	1.23363	5
YCL056C	91	350	1.59466	5
MFA1	37	350	2.57499	5
YHR083W	98	350	1.45163	5
YIL037C	97	350	1.43663	5
YAP5	2	297	1.26838	5
RVS161	73	350	1.65281	5
SRB8,NUT6,GIG1,SSN5	39	310	1.47727	5
PUT3	57	350	1.42577	5
STB4	10	350	1.5502	5
RIF1	13	350	1.47442	5
SSN2,NUT8,SRB9,UME2	44	350	1.60044	5
GCR1,LPF10	72	350	1.45702	5
DAL81,UGA35	81	350	1.4299	5
IFH1	103	350	1.26173	5
SIN3,CPE1,GAM2,RPD1,SDI1	74	321	1.78764	5
CAT8,DIL1,MSP8	76	350	1.21066	5
KAR4	32	313	1.45329	5
STE5,HMD3,NUL3	55	332	1.69322	5
YPL150W	44	350	1.32368	5
YOR140W	20	331	1.85926	5
FAR1	76	350	1.38017	5
SWI5	93	350	1.34978	5
YKR090W	77	350	2.11007	5
BDF2	126	350	1.29063	6
SNF1,CAT1,CCR1,GLC2,HAF3	245	350	1.35921	6
MET18	250	328	1.24275	6
SNF2	224	350	1.59629	6
HAL9	146	350	1.21104	6
SET2	246	296	1.37052	6
SWI3	221	311	1.49946	6
MSB2	117	350	1.82463	6
STE2	144	350	1.40728	6
YPL192C	116	350	2.75955	6
YAR027W	154	314	1.55559	6
CDC39,NOT1,SMD6	245	350	1.39066	6
YOR246C	142	350	1.21906	6
TOF1	156	284	1.50795	6
AXL1,STE22,FUS5	109	347	1.65121	6
CAC2	230	350	1.23336	6
KSP1	141	350	1.53663	6
YKR089C	150	350	1.78649	6
SCW11	160	270	1.43562	6
TEC1,ROC1	158	350	4.16097	6
SEN2	152	350	1.91348	6
FUN30	138	350	2.13861	6
STE11	156	350	1.23764	6
SLT2,BYC2,MPK1,SLK2	125	350	2.06404	6
YNL274C	239	350	1.31162	6
RPL23A	109	350	1.38241	6
ISW1	161	350	1.28925	6
MSS11	250	350	1.22258	6
MET2	108	350	1.9199	6
HYM1	128	350	1.49805	6
GIC2	166	315	1.49365	6
CAD1	207	268	1.52827	6
OPY1	164	260	1.32308	6
RPS1A,RP10A	249	350	1.82059	6
FRM2	192	265	1.21743	6
YPR022C	148	350	1.46402	6
ASK10	138	350	2.43941	6
PIP2,OAF2	168	350	1.24442	6
RLR1,THO2	120	350	1.90858	6
ISW2	111	350	1.62659	6
BUL1,RDS1	127	350	2.91461	6
KAR9	123	350	1.31596	6
SCW4	144	350	1.36991	6

## Sheet: elongation fit
Gene	t_start	t_end	fold_change	cluster
RCS1,AFT1	212.652	350	0.731632	0
SFP1	55.7385	350	0.814935	0
SKO1	167.827	350	1.62044	0
NDD1	135.271	185	0.867127	0
RTG2	39.2782	350	0.931965	0
CRZ1,HAL8	210.065	350	0.777767	0
SPT10,CRE1,SUD1	195.302	341.871	0.51906	0
MOT2,NOT4,SIG1	121.727	350	0.651299	0
CHA4,SIL2,SIL3	3.45748	350	1.43619	0
HCM1	17.1147	101.064	1.14344	0
SIR2,MAR1	1.56244	218.418	1.34957	0
HIR3	163.765	350	1.49205	0
RIC1	199.397	249	1.13568	0
SAS3	243.872	350	0.646391	0
UME6	174.528	293.616	0.594456	0
OCH1,NGD29	3.2471	350	1.15734	0
DBR1,PRP26	198.131	256.642	0.652168	0
PPH3	128.34	350	0.706442	0
ECM18	111.055	236.534	0.766333	0
SAM1,ETH10	0.889571	350	1.35312	0
YJU2	2.3094	165.298	0.841558	0
RAM1,DPR1,FUS8,SCG2,SGP2	56.7697	320.653	0.672533	0
DIG2,RST2	205.522	305.522	1.25462	0
INO2	144.149	350	0.67362	0
SIR3,CMT1,MAR2,STE8	93.7875	327.151	1.52812	0
MNN5	75.0591	350	1.4707	0
PWP1	167.768	302.595	0.598014	0
WHI3	9.19872	350	1.45722	0
SNU71	78.8213	350	2.23292	0
YMR119W	249.834	332.117	1.24033	0
FUS2	18.2481	267.518	0.770898	0
CWP1,YJU1	22.361	311.637	0.601077	0
RPL1A,SSM1	4.65377	268.359	0.607948	0
PRP39	90.8955	178.343	1.78403	0
CIK1	66.5903	251.682	1.33898	0
YDR398W	28.7313	350	0.800787	0
RLM1	23.9666	257.351	1.36179	0
BEM4	100	150	1	0
YKL185W	87.1152	276.881	1.27032	0
YMR098C	25.9914	270.676	2.07961	0
STE12	0.0918107	350	1.32618	0
BAR1,SST1	99.0076	299.88	1.44767	0
CDC55	181.778	246.311	0.64406	0
NAM8,MRE2,MUD15	14.4553	192.599	1.31736	0
BEM1	205.513	256	1.22597	0
RTG3	119.642	170	1.24715	0
MIG1	0.0104989	251.062	1.05124	0
CLN1	104.055	345.119	0.900126	0
SNU56,MUD10	3.0968	279.509	1.44135	0
MOT3	11.9646	350	1.41898	0
CDC50	27.1411	77	1.57707	0
RTF1,CSL3	12.1779	350	1.85953	1
YJR143C	42.5754	320.67	1.27557	1
SSU81,SHO1	13.2158	310.59	1.36617	1
MSI1,CAC3	8.89316	350	1.65778	1
HAP5	4.24015	32.458	2.63805	1
RME1	0.652726	350	2.81862	1
NRG1	15.3786	135.77	1.53008	1
RPL1B,SSM2	0.375258	183.626	0.699907	1
YDR179C	25.6033	350	0.685396	1
ABF1	16	253	0.796501	1
RAP1	26	219	1.48851	1
SMT3	4.61893	305	1.95248	1
THI3,KID1	1.76344	350	0.43762	2
PDC2	3.19692	335.341	0.73513	2
SIN4	3.51597	310.697	0.766222	2
GAL11	9.82913	350	0.711526	2
FKH2	9.28719	350	0.554132	2
ZAP1	1.78355	350	0.310681	2
YKL222C	30.5118	169.233	0.608078	2
NOT3	34.3933	195.7	0.7724	2
YCR017C	192.752	350	0.391955	2
SCP160	244.044	350	0.740102	2
YFL004W	2.72743	350	0.694059	2
RPN3,SUN2	33.6704	350	2.77037	2
STE6	3.92204	247.995	1.26346	2
CTN1	2.64687	283.505	1.28582	2
RSR1,BUD1	74.163	290.008	1.239	2
KAR3,OSR11	122.748	350	1.65665	2
YCR017C	24.3167	350	0.369902	2
TBS1	35.3032	316.878	1.52409	2
FKH1	119.208	350	1.5479	2
RPN3,SUN2	89.2216	350	0.813629	2
YPR152C	11.4	66.2572	3.62426	2
RIM101	5.88532	338.104	0.735686	3
MDS3	19.188	193.57	0.747184	3
LEU3	6.05213	338.832	0.501379	3
SNF5	8.41068	350	0.378201	3
ERG24	72.2625	350	0.481041	3
OPY2	196.222	311.087	0.688282	3
MRPL24,YML14,YML24	211.051	298.465	0.686202	3
DIG1,RST1	0.484086	50	2.38482	3
PDR3,AMY2,TPE2	27.1701	350	1.8197	3
ARG81	112.359	196.686	0.789019	4
PMI40,PMI	78.0339	142.227	0.868393	4
SCW10	36.9267	350	0.859552	4
FUS3,DAC2	2.34369	350	2.46095	4
KSS1	52.4296	287.911	1.52481	4
AGA2	65.2604	115	1.87333	4
NUT1	4.39387	28.057	1.74919	4
SUM1	24.3037	221.886	1.56937	4
SKN7,BRY1,POS9	149.157	350	0.85762	5
TBF1,LPI16	15.3616	330.115	0.853089	5
DOT6	0.674739	337.62	1.92508	5
DFG5	6.08726	350	0.447078	5
FUS1	5.37209	312.321	1.59699	5
YNL279W	63.0332	350	1.33964	5
YPL150W	5.30034	338.689	0.80783	5
YPR004C	234.674	341.056	0.486167	5
SIN3,CPE1,GAM2,RPD1,SDI1	26.1808	350	0.335508	5
FAR1	66.5671	350	6.73633	5
YPL146C	12.8467	308.088	1.64503	5
YCL056C	18.4639	310.776	0.396068	5
MFA1	56.1374	350	7.86196	5
YHR083W	10.4302	230.724	0.598592	5
YIL037C	2.17067	283.361	0.550619	5
KAR4	3.18588	350	1.33636	5
YAP5	161.629	245.719	1.36917	5
RVS161	6.15272	282.541	2.78686	5
SRB8,NUT6,GIG1,SSN5	48.1321	350	3.4595	5
PUT3	89.8097	350	2.07794	5
STB4	63.817	350	1.80291	5
RIF1	48.8945	348.477	1.24353	5
SSN2,NUT8,SRB9,UME2	3.72388	350	1.19896	5
GCR1,LPF10	39.8281	350	1.60861	5
DAL81,UGA35	0.56597	340.474	2.69044	5
SIN3,CPE1,GAM2,RPD1,SDI1	8.92609	340.085	0.377519	5
CAT8,DIL1,MSP8	12.2602	350	2.35363	5
BDF2	96.6826	297.421	0.753231	6
SNF1,CAT1,CCR1,GLC2,HAF3	30.9991	158.516	1.32502	6
MET18	0.320428	38.5993	1.81113	6
SNF2	19.7374	164.242	0.877128	6
HAL9	23.8803	175.079	0.711356	6
SET2	6.23581	330.898	0.525178	6
SWI3	3.30016	317.556	0.587923	6
MSB2	168.647	350	0.77373	6
STE2	10.1098	350	1.52921	6
YPL192C	249.846	350	0.731262	6
YAR027W	0.099269	153.308	1.52635	6
CDC39,NOT1,SMD6	247.674	350	1.2491	6
TOF1	134.933	185	1.47631	6
CAC2	15.1768	350	2.06322	6
KSP1	186.952	350	1.46992	6
YKR089C	11.1578	226.596	0.816804	6
SCW11	25.2545	219.945	1.30062	6
TEC1,ROC1	241.099	350	1.39228	6
SEN2	0.253051	350	0.703321	6
FUN30	4.89549	346.768	0.515553	6
STE11	221.44	330.51	1.71284	6
SLT2,BYC2,MPK1,SLK2	4.88204	255.428	0.529081	6
YNL274C	2.37602	350	1.47815	6
RPL23A	0.138404	293.873	0.66949	6
ISW1	1.30519	350	4.09794	6
MSS11	22.5895	305.274	0.568391	6
MET2	13.9069	290.394	0.501408	6
HYM1	56.6285	278.594	0.762108	6
GIC2	3.11864	338.971	1.9386	6
CAD1	36.9056	350	0.726188	6
OPY1	19.3964	262.683	1.96456	6
RPS1A,RP10A	170.807	350	0.804357	6
FRM2	3.35707	321.828	2.26871	6
MSB2	194.996	245	1.35779	6
YPR022C	18.4935	128.592	1.27987	6
ASK10	0.521102	350	0.535585	6
PIP2,OAF2	201.77	307.119	0.57028	6
RLR1,THO2	75.5821	350	0.592384	6
ISW2	127.768	183.273	1.3485	6
BUL1,RDS1	194.07	261.594	0.627038	6
ISW1	1.79289	333.196	10.2931	6
KAR9	70.8545	121	1.58164	6
SCW4	229.57	308.762	0.78206	6
